# Supplementary material for: Host Biomarkers for Distinguishing Bacterial from Non-Bacterial Causes of Acute Febrile Illness: A Comprehensive Review
Source: PLoS One. 2016 Aug 3;11(8):e0160278. doi: 10.1371/journal.pone.0160278 (PMC4972355; doi:10.1371/journal.pone.0160278)
Supplement: S1 Appendix — (XLSX) [file pone.0160278.s002.xlsx]

## Sheet: Data
First Author	Pub Year	Study Design	Study Period	Sample Size	Population-Country	Participants and Setting	Age (yrs)	Age type	% Male	Fever (Temp, Duration)	Infection-Bacterial Group	Infection-Comparator	Clinical diagnosis method	Specimen	Biomarker(s)	Biomarker-category	Assay	Results-Significant	Results-Not significant	Sensitivity	Specificity	PPV	NPV	Author's conclusions	Study Limitations	Quality Score (%)	PMID	URL	All Authors	Title	Journal	Citation	Author Address 1 Country
Abdelmoez AT	2014	Cohort	2012-2013(5 months)	80	Egypt	Hospitalized patients with clinical presentation and CSF analysis suggestive of acute meningitis	35.18,17.62	Adult	42.5(bact);62.5(vir)	Not specified,Not specified	Acute bacterial meningitis(40)	Viral meningitis(40)	Bacterial-Any of: CSF protein >100mg/dl,CSF glucose <40mg/dl,WBC 100-500/mm3,PMN >80%WBC,Gram staining,Culture(CSF);Viral-Any of:CSF culture,Serology,Pleocytosis,RT-PCR,Negative bacterial culture	CSF,Blood	WBC(Blood),PMN(Blood),lymphocytes(Blood),Protein(CSF),CRP(Blood),ESR(Blood),IL-8(CSF)	Immune cell,Inflammation,Chemotaxis,Interluekin,Cytokine	ELISA(IL-8),CBC,CSF analysis	Differences were observed. IL-8 bacterial 6.156 ng/ml (SD 2.9539) IL-8 viral 2.2595 ng/ml (SD 1.73259), p=0 WBC bacterial 1766 /cmm (SD 1918.36) WBC viral 215 /cmm (SD 181.20), p=0 PMN bacterial 86.83% (SD 10.73) PMN viral 22.68% (SD 20.64), p=0 Lymphocytes bacterial 13.18% (SD 10.73) Lymphocytes viral 76.58% (SD 21.20), p=0 Protein-CSF bacterial 312.48 units (SD 174.38) Protein-CSF viral 96.95 u…	Not applicable	82.5%(IL-8 3.6 ng/ml)	0.85	0.829	0.846	CSF concentration of IL-8 increased in the presence of meningeal inflammation and consequently can be an important tool to differentiate acute bacterial meningitis from aseptic meningitis. CSF IL-8 concentrations >3.6 ng/mL indicate bacterial meningitis.	~Differential diagnosis in some instances were difficult ~Small sample size ~IL-8 marker tested in CSF only ~Single center study	46.1538	24961026	http://www.ncbi.nlm.nih.gov/pubmed/24961026	Abdelmoez, A. T., Zaky, D. Z. and Maher, A. M.	Role of cerebrospinal fluid IL-8 as a marker for differentiation between acute bacterial and aseptic meningitis	J Egypt Soc Parasitol	J Egypt Soc Parasitol. 2014 Apr;44(1):205-10.	n/a
Bjerk SM	2013	Case-control,nested	Not specified	144	Japan	HIV-positive cohort on combination antiretroviral therapy from multi-center SMART trial; Bacterial penumonia patients (cases); non-penumonia patients (controls)	45,41-50(cases);45,41-52(controls)	Adult	75.0(cases);73.6(controls)	Not specified,Not specified	Bacterial pneumonia(72)-S. pneumoniae,L. pneumonphilia, Group B strep,S. aureus,H. influenzae,A. baumanii	No bacterial pneumonia(72)	Pneumonia-Local standards,guidelines;Bacterial-All of: Clinical signs,Radiology,Histology/Microbiologic test positive	Blood	CC16(Blood),SP-D(Blood),hsCRP(Blood),IL-6(Blood),d-dimer(Blood)	Pulmonary inflammation,Inflammation,Interleukin,Cytokine	ELISA(CC16,SP-D,IL-6),Nephelometry(hsCRP),Immunoturbidimetry(d-dimer)	Differences were observed in the systemic inflammation markers. hsCRP Adjusted odds ratio 1.9 (1.1-3.2), p=0.02 IL-6 Adjusted odds ratio 1.5 (1.0-2.5), p=0.08	CC16,SP-D,d-dimer	Not specified	Not specified	Not specified	Not specified	hsCRP and IL-6 were related to bacterial pneumonia. CC16 and SP-D have no relationship to bacterial pneumonia risk in patients with HIV infection receiving effective combination antiretroviral therapy.	~Case-control design ~No non-bacterial infections as comparator	65.3846	23457535	http://www.ncbi.nlm.nih.gov/pubmed/23457535	Bjerk, S. M., Baker, J. V., Emery, S., Neuhaus, J., Angus, B., Gordin, F. M., Pett, S. L., Stephan, C., Kunisaki, K. M. and Group, Insight Smart Study	Biomarkers and bacterial pneumonia risk in patients with treated HIV infection: a case-control study	PLoS One	PLoS One. 2013;8(2):e56249. doi: 10.1371/journal.pone.0056249. Epub 2013 Feb 15.	USA
Bracken CD	2014	Case-control	2002-2011	103	USA	Prosthetic joint patient of Fungal (cases) and bacterial (control) origin at a single Institution	68,47-83	Adult	52.3(fungal)	Not specified,Not specified	Bacterial prosthetic joint infections(59)	Fungal prosthetic joint infections(44): C. albicans, C. parapsilosis, C. glabrata, Penicillium, C. tropicalis, C. immitis, Dematiaceous, Paecilomyces, Pithomyces, S. schenkii	Bacterial/Fungal-All:Culture(Adjacent tissue)	Synovial fluid,Blood	CRP(Blood),ESR(Blood),WBC(synovial),Neutrophil(synovial)	Immune cell,Inflammation	Cell count,Not specified(CRP)	Not applicable	No differences observed. CRP fungal 42 mg/L (95% CI: 22, 62 mg/L) CPR bacterial l65 mg/L (95% CI: 43, 88 mg/L); p=0.61 ESR fungal 40 mm/hour (95% CI: 30, 50 mm/hour) ESR bacterial 41 mm/hour (95% CI: 33, 49 mm/hour), p=0.42 WBC fungal 1,928 (95% CI: 3906, 19,950) WBC bacterial 36,901 (95% CI: 21,822, 51,921), p=0.19 Neutro fungal 81% (95% CI: 75%, 88%) Neutro bacterial 73% (95% CI: 65%, 81%), p=0…	Not specified	Not specified	Not specified	Not specified	ESR, CRP, and total synovial fluid WBC count and neutrophil percentage were not different with the numbers available between patients with fungal PJ infections and those with bacterial PJ infections	~Small sample size ~Statistical power 6.5% ~40% of initial cohort did not have aspirations done ~Diagnosis by culture of tissue not aspirate ~Variable surgeons, antibiotic regimen	34.6154	24744131	http://www.ncbi.nlm.nih.gov/pubmed/24744131	Bracken, C. D., Berbari, E. F., Hanssen, A. D., Mabry, T. M., Osmon, D. R. and Sierra, R. J.	Systemic inflammatory markers and aspiration cell count may not differentiate bacterial from fungal prosthetic infections	Clin Orthop Relat Res	Clin Orthop Relat Res. 2014 Nov;472(11):3291-4. doi: 10.1007/s11999-014-3631-9.	USA
Brodská H	2013	Retrospective cohort	Not specified(6 months)	166	Czech Republic	ICU (hematological) patients with postiive blood cultures during a 6-month period with sepsis defined by Sepsis Definition Conference	64.5,55-76	Adult	42	Not specified,Not specified	Bacterial sepsis(161)-Gram-positive,Gram-negative;Acinetobacter,Cornebacterium,Enterobacter,Enterococcus,Escherichia,Dlebsiella,Pseudomonas,Staph,Strep	Fungal sepsis(5)-Candida	Bacterial/Fungal-All of: Blood culture(one bottle),Gram staining	Blood	CRP(Blood),PCT(Blood)	Inflammation	ECLIA(PCT),Turbidimetry(CRP)	Differences were observed. PCT gram-positive sepsis median 0.73 ng/ml (IQR 0.22-3.40) PCT gram-negative median 8.90 ng/ml (IQR 1.88-32.60), p=0.002 G-negative vs. G-positive PCT fungal median 0.58 ng/ml (IQR 0.35-0.73), p<0.00001 G-negative vs. fungal	CRP not statistically significant for Gram-negative versus fungal sepsis and for Gram-negative vs. Gram-positive sepsis	75.1%(PCT 15 pg/ml),61.20%(CRP 86.2 mg/L) G- vs. Fungal	87.8%(PCT),54.30%(CRP)	83.2%(Gram neg PCT >15 pg/ml)	0.749	Plasma PCT level is an additional marker to both clinical and microbiological criteria of sepsis, providing the possibility to estimate the type of microbe as well as the seriousness and severity of infection and con- sequently to consider first-choice antibiotic treatment. Time needed for this testing in manifold is larger compared to the few minutes required for PCT measurements. PCT could be c…	~Only 5 patients in fungal sepsis group ~Single-center study ~Focus of study was to distinguish Gram +/- bacterial sepsis	57.6923	22644264	http://www.ncbi.nlm.nih.gov/pubmed/22644264	Brodska, H., Malickova, K., Adamkova, V., Benakova, H., Stastna, M. M. and Zima, T.	Significantly higher procalcitonin levels could differentiate Gram-negative sepsis from Gram-positive and fungal sepsis	Clin Exp Med	Clin Exp Med. 2013 Aug;13(3):165-70. doi: 10.1007/s10238-012-0191-8. Epub 2012 May 27.	Czech Republic
Burdette AJ	2014	Case-control	Not specified	76	USA	Purchased samples from upper respiratory tract infection patients (cases) and matched healthy subjects (controls) with available clinical information	19-87	Adult	81.6	Not specified,Not specified	Bacterial upper respiratory tract infection(19)	Viral upper respiratory tract infection (19);Healthy subjects(38)	Upper respiratory tract infection-Symptoms;Not infected-No symptoms;Bacterial/Viral(Not specified)	Blood,Saliva	IL-1 beta(Saliva,Blood),IL-1ra(Saliva,Blood),IL-2(Saliva,Blood),IL-4(Saliva,Blood),IL-5(Saliva,Blood),IL-6(Saliva,Blood),IL-7(Saliva,Blood),IL-8(Saliva,Blood),IL-9(Saliva,Blood),IL-10(Saliva,Blood),IL-12(Saliva,Blood),IL-12(Saliva,Blood),IL-13(Saliva,Blood),IL-15(Saliva,Blood),IL-17(Saliva,Blood),Eotaxin(Saliva,Blood),FGF basic(Saliva,Blood),IP-10(Saliva,Blood),G-CSF(Saliva,Blood),IFN gamma(Saliv…	Inflammation,Cytokine,Interleukin	Multiplex protein assay	Differences were observed. A number of cytokines/chemokines were identified in saliva, which allowed for detection and discrimination between viral vs. bacterial infections, including: IL-8 saliva bacterial 2498 pg/ml (79-13931) IL-8 saliva viral 255 pg/ml (48-1190), Statistically significant vs. bacterial IL-8 saliva viral 1056 pg/ml (36-6656) IL-9 saliva bacterial 0 IL-9 saliva viral 13.5pg/ml …	The majority of chemokines were not differentially regulated in bacterial vs. viral infections in serum.	Not specified	Not specified	Not specified	Not specified	In this study, the presence of innate immunity cytokines and chemokines were identified in saliva, allowing for a rapid identification and classification of infection as bacterial or viral. These data suggest that saliva can serve as a suitable, easily obtained source for rapid biomarker identification, which, when combined with standard of care, can lead to early diagnosis and improved prognosis…	~Small sample size ~Not a controlled clinical trial ~Not prospective so kinetics of biomarker expression not examined ~Viral infection group only limited to influenza	23.0769	N/A		Burdette, Alexander J and Alvarez, Rene	Evaluation of Innate Immune Biomarkers in Saliva for Diagnostic Potential of Bacterial and Viral Respiratory Infection	n/a	n/a	n/a
Chalupa P	2011	Case-control	2007-2009	81	Czech Republic	Adult patients admitted to the Infectious Diseases Department wards presenting with fever (axillary >=38C) with clinical dagnosis of bacterial infections (cases) compared to viral infection (controls) patients	46.8,18.2(bact);42.8,15.2(vir)	Adult	50(bact);66.7(vir)	>=38,3.6d(bact);5.2d(vir)	Bacterial infections(54)-Bacterial pneumonia,Pyelonephritis,Urosepsis,Erysipelas/cellulitis,Invasive meningococcal disease,Toxic shock syndrome/Sepsis,Legionellosis	Viral infections(27)-Tick-borne encephalitis,Enteroviral meningitis,Viral Hep A,Varicella,Parvovirus	Pneumonia-Radiology(Chest);Urosepsis-Culture(Blood),Signs(UTI,Pyelonephritis),WBC count increase(Urine),Ultrasonagraphy,CRP elevation;Eysipelas/Cellulitis-Signs(Skin);Meningococcal-Rash,Fever,Microbiologic test;TSS/Sepsis-Clinical criteria;Bacterial etiology(53.9% cases)-Culture(Blood,Urine),Pneumococcal antigen(Urine),PCR(Blood,CSF),Serology;Viral-Signs,Laboratory findings,Serology;Viral etiolog…	Blood(serum,PBC,Monocytes)	PCT(Serum),HBP(Serum),IL-6(Serum),Cortisol(Serum),sCD14(Serum),IL-8(Serum),IFN gamma(Serum),IL-10(Serum),TNF alpha(Serum),WBC(Blood),Neutrophil(Blood),Lymphocytes(Blood),CD14(Monocyte),HLA-DR(Monocyte),TLR2(Monocyte),TLR4(Monocyte)	Inflammation,Hormone,Immune cells,Innate immunity	Automated cell counter;Immunoturbidimetry(CRP);ELFA(PCT)	Differences were observed. PCT bacterial median 1.84 ng/ml (IQR 0.64-13.63) PCT viral median 0.05 ng/ml (IQR0.05-0.06), p<0.001 HBP bacterial median 51 ng/ml (IQR 30-72) HBP viral median 20 ng/ml (IQR 17-26), p<0.001 IL-6 bacterial median 50 pg/ml (IQR 20-198) IL-6 viral median 20 pg/ml (IQR 20-20), p<0.001 Cortisol bacterial median 609 nmol/l (IQR 505-765) Cortisol viral median 394 nmol/l (IQR 6…	IFN gamma,IL-10,TNF-alpha,HLA-DR,TLR2,TLR4	Not specified	Not specified	Not specified	Not specified	PCT was found to have the highest sensitivity and specificity for bacterial infections in this study. Other markers with high sensitivity included: neutrophil blood counts, reduced numbers of circulating lymphocytes, ele-vated serum concentrations of IL-6, HBP, Cort, and sCD14, as well as increased CD14 expression on blood monocytes. strongly support the use of the procalcitonin (PCT) serum level…	~Final etiological diagnosis based also based on clinical decision (subjective) ~Could not reliably compare CRP with othe biomarkers due to not used in diagnosis of pyelomephritis Had stringent enrollment criteria, so patient sample small	42.3077	21720792	http://www.ncbi.nlm.nih.gov/pubmed/21720792	Chalupa, P., Beran, O., Herwald, H., Kasprikova, N. and Holub, M.	Evaluation of potential biomarkers for the discrimination of bacterial and viral infections	Infection	Infection. 2011 Oct;39(5):411-7. doi: 10.1007/s15010-011-0126-4. Epub 2011 Jul 1.	Czech Republic
Chaudhary N	2012	Prospective cohort	2010(11 months)	26	India	Febrile neutropenia patients (aged <25 yrs) while on chemotherapy admitted within 24 hours (57 episodes) to Pediatric/Oncology units of a single Teriary care General Hospital	6,1-23	Both(<25yrs)	65	>=37.8(axillary) or >=37.5 >1 hr,>24 hrs(3.2-3.5 days)	Microbiologically documented infection(11),Clinically documented infection(18)-C. parapsilosis,C. haemuloni,P. putida,Group B strep,E. coli,Klebsiella,Staphylococcus,C. parapsilosis	Fever of unknown origin(28)	Neutropenia-Any of: ANC <500 cells/ul,ANC <1000 cells/ul suspected to decrease to <500 cells/ul in 48hrs;Microbiologically documented infection-All: Culture(Blood,Other,>=1),Clinical;Clinically documented infection-Any of:Clinical,Radiology,Sepsis signs,No positive culture;Fever of unknown origin-None of the above	Blood	CRP(Blood),IL-6(Blood),Monocyte(Blood)	Inflammation	Turbidometry(CRP),EIA(IL-6)	Differences were observed for Day 1 IL-6. Day 1 IL-6 Fever of unknown origin median 64.31 ng/ml (41.38-95.7), p<0.001 vs. clinically documented infection Day 1 IL-6 Clinically documented infection median 170.43 ng/ml (80.56-605.11) Day 1 IL-6 Microbiologically documented infection median 136.4 ng/ml (72.17-316.77), p=0.185 vs. clinically documented infection Day 3 IL-6 Fever of unknown origin med…	Day 3 IL-6, Day 1 CRP, Day 3 CRP	64.3%(IL-6 7<4.5 ng/ml fever),100%(IL-6 >71.33 fungal);90.9%(IL-6 >71.33 microbiologic),90.9%(CRP >16 mg/ml microbiologic),47.6%(CRP <21 Bacterial),100%(CRP >45 fungal)	82.8%(IL-6 7<4.5 ng/ml fever),63.3%(IL-6 >71.33 fungal);65.2%(IL-6 >71.33 microbiologic),32.6%(CRP >16 mg/ml microbiologic),86.7%(CRP <21 Bacterial),73.3%(CRP >45 fungal)	78.3%(IL-6 7<4.5 ng/ml fever),30.8%(IL-6 >71.33 fungal);38.5%(IL-6 >71.33 microbiologic),24.4%(CRP >16 mg/ml microbiologic),90.9%(CRP <21 Bacterial),38.1%(CRP >45 fungal)	70.6%(IL-6 7<4.5 ng/ml fever),100%(IL-6 >71.33 fungal);96.8%(IL-6 >71.33 microbiologic),93.8%(CRP >16 mg/ml microbiologic),37.1%(CRP <21 Bacterial),100%(CRP >45 fungal)	Low levels of serum IL-6 at presentation (Day 1) predict bacterial infection in those with fever of unknown origin, making it a useful parameter. Repeat measures of IL-6 levels on 3rd day are not useful in predicting outcomes. The value of CRP is not significantly different among various groups at presentation.	~Small sample size ~Heterogeneity in antibiotic treatments ~no nonbacterial control group	69.2308	22983415	http://www.ncbi.nlm.nih.gov/pubmed/22983415	Chaudhary, N., Kosaraju, K., Bhat, K., Bairy, I. and Borker, A.	Significance of interleukin-6 (IL-6) and C-reactive protein (CRP) in children and young adults with febrile neutropenia during chemotherapy for cancer: a prospective study	J Pediatr Hematol Oncol	J Pediatr Hematol Oncol. 2012 Nov;34(8):617-23. doi: 10.1097/MPH.0b013e3182677fc6.	India
Chen Z	2012	Retrospective cohort	Not specified	83	China	Meningitis patients and controls with CSF samples available recruited form a single University Hospital	42.8,5.0-70.0(bact);32.0,16.0-75.0(TB);44.8,18.0-72.0(vir);41.2,16.0-72.0(control)	Both	57.8	Not specified,Not specified	Bacterial meningitis(22)	TB meningitis(10),Viral meningitis(30),Controls(21)-epilepsy,Cerebral infarction,Headache	Confirmed bacterial-All of: Culture(CSF),WBC >1000/ul,Neutrophil >50%WBC;Non-bacterial-All of:Negative CSF culture,WBC >250/ul,neutrophil >50%WBC;TB-All of: History,Symptoms,Clinical,Lab tests;Viral-All of: History,Symptoms,Clinical,Lab(CSF),CT(Brain),Not Bacterial.TB	CSF	Glucose(CSF),Protein(CSF),Chloride(CSF),WBC(CSF),RBC(CSF),IL-6(CSF),IL-8(CSF),L-Lactate(CSF),D-lactate(CSF),Combination	Inflammation	Biochemistry analyzer(L-lactate,protein,glucose,Cl-),Ezymatic assay(D-lactate),Radioimmunoassay(IL-8),Cell counter	Differences were observed. D-lactate median bacterial 97.23 umol/l (IQR 8.84-294.08) D-lactate median viral 11.23 umol/l (IQR 0.57-58.10), p<0.001 D-lactate median TB 39.21 umol/l (IQR 9.56-143.71), p=0.046 D-lactate median control 4.27 umol/l (IQR 0.30-13.95), p<0.001 L-lactate median bacterial 6.0 mmol/l (IQR 1.3-12.1) L-lactate median viral 1.8 mmol/l (IQR 0.8-3.2),p<0.001 L-lactate median TB …	Glucose was not statistically significant for the bacterial versus viral meningitis group.	61.1%(Glucose 2.5mmol/L),84.2%(Protein 1515 mg/L),52.4%(Chloride 114 mmol/L),81.0%(WBC 128c/ul),57.1%(RBC 26c/ul),61.9%(IL-6 51.6 ng/ml),90.0%(IL-8 1.14 pg/ml),71.4%(L-Lactate 3.3mmol/l),94.7%(D-lactate 12.8 umol/L),85.7%(WBC+Prot+L-lac+D-Lac+Glu+CL+IL-6+IL-8+RBC)	88.5%(Glucose),93.7%(Protein),88.5%(Cl-),88.5%(WBC),86.9%(RBC),95.1%(IL-6),67.2%(IL-8),98.4%(L-lactate),79.7%(D-lactate)	Not specified	Not specified	CSF concentrations of D‐lactate are highly increased in the presence of bacterial meningitis. Measurement of D‐lactate provides a rapid diagnosis and differential diagnosis for bacterial meningitis with other non-bacterial meningitis as well as non-infectious conditions. D‐lactate with other markers (L‐lactate, WBC, and protein) will improve the specificity and D‐lactate, L‐lactate, WBC, and prot…	~Small sample size ~Single-center study	50	22713513	http://www.ncbi.nlm.nih.gov/pubmed/22713513	Chen, Z., Wang, Y., Zeng, A., Chen, L., Wu, R., Chen, B., Chen, M., Bo, J., Zhang, H., Peng, Q., Lu, J. and Meng, Q. H.	The clinical diagnostic significance of cerebrospinal fluid D-lactate for bacterial meningitis	Clin Chim Acta	Clin Chim Acta. 2012 Oct 9;413(19-20):1512-5. doi: 10.1016/j.cca.2012.06.018. Epub 2012 Jun 17.	China
Cid J	2010	Meta-analysis of cohort studies	1970-2009	1921(13 studies)	Spain	Studies that had PMN CD64 on expression data from patients with bacterial infections	Not specified	Both	Not specified	Not specified,Not specified	Bacterial infection-Not specified	Non-bacterial infection-Not specified(Note: Unclear is comparator included non-infections)	Clinical,Culture(Not specified;Variable across studies)	Blood	CD64(Blood)	Innate immunity,Adative immunity	Flow cytometry,Leuko64 kit	Differences were observed. Mean values for CD64 were not provided.	Not applicable	79%(CD64 All),71%(Pediatric),90%(Adults),70%(Suspected),83%(Culture-positive)	91%(CD64 All),87%(Pediatric),95%(Adults),89%(Suspected),91%(Culture-positive)	Not specified	Not specified	Based on our meta-analysis, we observed a good pooled sensitivity (79%) and specificity (91%) for PMN CD64 expression as marker of bacterial infection. PMN CD64 measurements offer the potential to be a clinically useful diagnostic cell-based parameter of a bacterial infection in adults, children and neonates. Although, saw a great variation in the sensitivity and specificity of CD64 in the analyz…	~However, our meta-analysis showed low methodological quality of published studies about this topic.	42.3077	20206205	http://www.ncbi.nlm.nih.gov/pubmed/20206205	Cid, J., Aguinaco, R., Sanchez, R., Garcia-Pardo, G. and Llorente, A.	Neutrophil CD64 expression as marker of bacterial infection: a systematic review and meta-analysis	J Infect	J Infect. 2010 May;60(5):313-9. doi: 10.1016/j.jinf.2010.02.013. Epub 2010 Mar 3.	Spain
Conroy AL	2014	Case-control,nested	Not specified	160	Colombia	Patients suspected of dengue fever infection (cases) and leptospirosis infection patients (controls) randomly selected from a cohort database from Bucaramanga, Colombia	27(bact);25(vir)	Both	50	Not specified,<96hrs	Leptospirosis(47)	Dengue(113);Healthy controls(15)	Leptospirosis-All of:Dengue-negative,Serology;Dengue-Any of: Viral isolation,Serology;Healthy-Asymptomatic/Never	Blood	Ang-1(Blood),Ang-2(Blood),sTie-1(Blood),sTie-2(Blood),VEGF(Blood),sFIt-1/VEGFR-1(Blood),sKDR/VEGFR-2(Blood),sEng(Blood),C5a(Blood),CRP(Blood),IL-10(Blood),CHI3L1(Blood),Angptl-4(Blood),Angplt-3(Blood),IL-18BP(Blood),IP-10/CXCL10(Blood),PF-4(Blood),sICAM-1(Blood),Factor D(Blood)	inflammation,Coagulation,Endothelial activation	ELISA	Differences were observed. 9 of 19 biomarkers differed significantly between dengue fever and leptospirosis. Angptl-3 Leptospirosis median 122 ug/ml (IQR 96-148) Angptl-3 Dengue median 165 ug/ml (IQR 141-195), p<0.001 Angptl-3 Healthy median 108 ug/ml (83-118) IL-18BP Leptospirosis median11.4 ug/ml (IQR 7.4-21.5) IL-18BP Dengue median 67.8 ug/ml (IQR 41.5-90.9), p<0.001 IL-18BP Healthy median 5.8…	Ang-1,Ang-2,sTie-1,sFlt-1,C5a,CRP,IL-10,CHI3L1,Angptl-4,VEGF were not statistically significant in discriminting Dengue fever infection from Leptospirosis infection after statistical adjustment (Bonferonni adjustment)	84.1%(Angplt-3,CI:76.0–90.3; >135.75ng/ml),94.7%(IL18BP,CI:88.8–98.0, >24.52ng/ml),82.3%(IP-10,CI: 74.0–88.8, >0.96ng/ml),39.8%(PF-4,CI: 30.7–49.5, >29.98ug/ml), 83.2%(sICAM-1,CI: 75.0–89.6, >285.9ng/ml),69.0%(Factor D,CI: 59.6–77.4, >1248.1ng/ml),79.7%(sEng,CI:71.0–86.6, >9.12ng/ml),84.1%(VEGFR-2,CI:76.0–90.3, >5.18ng/ml),72.6%(sTie-2,CI:63.4–80.5, <=9.18ng/ml)	63.8%(Angplt-3,CI:48.5–77.3), 83.0%(IL18BP,CI:69.2–92.4),72.3%(IP-10,CI:57.4–84.4),97.9%(PF-4,CI:88.7–99.9),78.8%(sICAM-1,CI:7 (64.3–89.3),93.6%(Factor D,CI:82.5–98.7),93.6%(sEng,CI:82.5–98.7),51.1%(VEGFR-2,CI:36.1–65.9),68.1%(sTie-2,CI:52.9–80.9)	Not specified	Not specified	Host biomarkers sENG and IL-18BP work well for dengue based detection of virus NS1 antigen, and are differentially upregulated in dengue relative to leptospirosis	~Patients only samples from one specific site in one area ~Looking at a specific bacterial and viral infection ~Full spectrum of disease manifestations not tested	69.2308	24444080	http://www.ncbi.nlm.nih.gov/pubmed/24444080	Conroy, A. L., Gelvez, M., Hawkes, M., Rajwans, N., Liles, W. C., Villar-Centeno, L. A. and Kain, K. C.	Host biomarkers distinguish dengue from leptospirosis in Colombia: a case-control study	BMC Infect Dis	BMC Infect Dis. 2014 Jan 20;14:35. doi: 10.1186/1471-2334-14-35.	Canada
Craig JC	2010	Prospective cohort	2004-2006	12807(15781 visits)	Australia	Children aged <=5 years presenting with febrile illness at a single large Emergency Department of a University Hospital	<=5 years(55.9% 1-2 yrs)	Pediatric	44	>=38(axillary,parental report),24hrs	Bacterial infections-UTI,Pneumonia,Bacteremia	Clinically diagnosed infection/No infection	Serious bacterial infection-Radiology(Chest),Microbiological test,Physician Committee;UTI-Any of:Culture(Urine,Catheter,Suprapubic bladder tap);Pneumonia-Radiology(Chest) plus any of: Bulture(Blood,pleura),Antigen(Pleura),Serology;Bacteremia-Any of: Culture(Blood),PCR(meningococcus);No bacterial-Negative testing,Tests not done,Resolution without antibiotics <14 days	Not specified	26 clinical signs,symptoms,tests(e.g., General appearance,Fluid intake,Capillary refill time,Chest crackles,Max temperature,Chronic disease,Elevated heart rate,Focal bacterial infection,Bulging fontanelle,Crying,Pneumococcal vaccinated,Rash,Breathing difficulty,Felt hot,Cough,Infectious contacts,Male,Urinary symptoms,Meningococcal vaccinated,Respirtory symptoms,Elevated respiratory rate,Diarrhoea…	N/A	Clinical algorithm	Differences were observed. Algorithm Pneumonia AUC 0.84 (95% CI: 0.83-0.86) Algorithm Bacteremia AUC 0.88 (95% CI: 0.84-0.86)	Early physician estimation of the likelihood of serious infection produced a different ROC curve from the probability curves developed by the model, mainly because the majority (85% to 95%) of physicians estimated that roughly 95% of all patients would not have a serious bacterial infection. For all bacterial infections, Physcian judgment was similar to algorithm only in 10%-50% sensitivity and 9…	Not specified	Not specified	Not specified	Not specified	Computerised diagnostic model successfully combined clinical history, signs, and symptoms to provide a high to moderately accurate estimate of the risk of serious bacterial infection in children presenting with febrile illness. It outperformed clinical judgement.	~Microbiological and radiological verification in only a subset of children ~Single center study	76.9231	20406860	http://www.ncbi.nlm.nih.gov/pubmed/20406860	Craig, J. C., Williams, G. J., Jones, M., Codarini, M., Macaskill, P., Hayen, A., Irwig, L., Fitzgerald, D. A., Isaacs, D. and McCaskill, M.	The accuracy of clinical symptoms and signs for the diagnosis of serious bacterial infection in young febrile children: prospective cohort study of 15 781 febrile illnesses	BMJ	BMJ. 2010 Apr 20;340:c1594. doi: 10.1136/bmj.c1594.	Australia
Cuquemelle E	2011	Prospective cohort	2009-2010	103	France,Spain	Patients from a multicenter registry, REVA-Grippe-SRLF who were diagnosed with viral influenza H1N1v2009 that fit the criteria for community acquired pneumonia	43,27-56(bact);43,25-55(vir)	Adult	54.2(bact);49.1(vir)	39,Not specified	Pneumonia Bacterial co-infections(48)-S. pneumoniae,S. aureus,Group A Strep, Other	Viral influenza only(55)-InfluenzaA/H1N1v2009	H1N1-PCR(nasopharyngeal,bronchoalveolar lavage);Community acquired pneumonia-Acute onset symptoms(cough,fever,dyspnea),Radiologoy(Chest),No alternative diagnosis;Bacterial co-infection-Any of:Culture(Blood,Respiratory secretions),Antigen(Urine)	Blood	PCT(Blood),CRP(Blood)	Inflammation	Kryptor(PCT),Funcational assay(PCT);Not specified(CRP)	Differences were observed. PCT bacterial co-infection median 29.5 ug/L (IQR 4.0-45.4) PCT viral influenza median 0.5 ug/L (IQR 0.12-1.8), p<0.001 PCT <0.8 ug/l combined with the lack of alveolar condensation was strongly associated with the absence of bacterial co-infection (OR 12.9, 95% CI 3.2–51.5), p<0.001). CRP bacterial co-infection median 95 ug/L (IQR 57-161) CRP viral influenza median 260 …	Not applicable	91%(PCT 0.8ug/L viral)	0.68	Not specified	0.91	Measurements of PCT levels at admission can help discriminate patients having bacterial co-infection from those with isolated viral pneumonia. PCT is more discriminatory than CRP.	~Small sample size ~Lack of repeated PCT measurements ~True number of bacterial co-infections with influenza pneumonia not known	61.5385	21369807	http://www.ncbi.nlm.nih.gov/pubmed/21369807	Cuquemelle, E., Soulis, F., Villers, D., Roche-Campo, F., Ara Somohano, C., Fartoukh, M., Kouatchet, A., Mourvillier, B., Dellamonica, J., Picard, W., Schmidt, M., Boulain, T., Brun-Buisson, C. and Group, A. H. N. Reva-Srlf Study	Can procalcitonin help identify associated bacterial infection in patients with severe influenza pneumonia? A multicentre study	Intensive Care Med	Intensive Care Med. 2011 May;37(5):796-800. doi: 10.1007/s00134-011-2189-1. Epub 2011 Mar 3.	France
D'Acremont V	2014	Prospective cohort	Not specified	1005	Tanzania	Febrile (>=38C axillary) children (aged 2 mo-10 yrs) at Outpatient Clinics in Dar as Salaam and Ifakara	2mo-10yrs	Pediatric	51.5	38->=40(axillary),Not specified	Bacterial infection-E.g.,skin or mucosal infection,UTI,Salmonella,Shigella,Penumonia,Bronchiolitis,Typhoid,Bactermia,Leptospira,Coxiella,Meningitis	Viral infection-e.g., EBC,Parvovirus,HHV-6,Hep A,Mumps,Chickenpox,CMV,Influenza,Adenovirus,Bocavirus,Coronavirus,Picornavirus,Parainfluenza,RSV,Metaneuomovirus,Enterovirus,toravirus,Parasitic infection-e.g.,Amoeba,Toxoplasma,Nonmicrobial febrile illness	All cases: Clinical assessment(Standardized case report-symptoms,travel,infectious contacts,chronic conditions,clinical signs),Microbiologic test(Blood,nasa and throat swab),Serology;Final/Definitive diagnosis-Computerized algorithm with: WHO criteria,IDSA criteria,Systematic reviews criteria;Acute respiratory infection-Duration <=1wk,>=1 respiratory Sign/Symptom;Systemic Infection-All of:Febrile…	Not specified	Predefined clinical and microbiologic criteria derived from WHO and Infectious Diseases Society of America guidelines as well as from systematic reviews	N/A	Clinical Algorithm [Details see Supplement Table S1]	Differences were observed. In this study Algorithm indicates final diagnosis where microbe is cause of febrile illness. Lab test represents identification of pathogen that is not necessarily cause of febrile illness. Algorithm bacterial infection 22.0% Lab test bacterial infection 87.1% Algorithm viral disease 70.5% Lab test viral disease 81.45% Algorithm parasitic disease 10.9% Lab test parasiti…	Not applicable	Not specified	Not specified	Not specified	Not specified	The substantial difference between Figure 4A (showing diseases diagnosed on the basis of predefined clinical and laboratory criteria) and Figure 4B (showing all pathogens identified in the children but not necessarily considered a cause of the febrile episode) underscores the limitations inherent in a diagnosis made on the basis of laboratory findings alone. It is essential to combine laboratory …	~Statistical testing comparing Algorithm vs. Lab tests only were not done	88.4615	24571753	http://www.ncbi.nlm.nih.gov/pubmed/24571753	D'Acremont, V., Kilowoko, M., Kyungu, E., Philipina, S., Sangu, W., Kahama-Maro, J., Lengeler, C., Cherpillod, P., Kaiser, L. and Genton, B.	Beyond malaria--causes of fever in outpatient Tanzanian children	N Engl J Med	N Engl J Med. 2014 Feb 27;370(9):809-17. doi: 10.1056/NEJMoa1214482.	multiple
Diez-Padrisa N	2010	Prospective cohort	2006-2007	213	Malawi	Children aged <5 years admitted to the District Hospital with suspected clinical severe pneumonia: Cough, difficulty breathing, increased respiratory rate, characteristic lung sounds	<5	Pediatric	63.8	>=37.5(>=39 aged <2 yrs),<=24 hrs	Invasive bacterial pneumonia(87)-S. epidermidis, Strep, Bacillus spp	Viral pneumonia(87)-RSV,Influenza,Parainfluenza,Metapneumovirus,Adenovirus;Control(37)-Healthy with no fever and P. falciparum absent	Bacterial-Blood culture;Viral-All of:Radiology(Chest,normal),WBC(<15x10E9/l),Blood culture(negative),Nasopharyngeal aspirate(Viral isolation PCR);Malaria-Microscope(Giemsa-stained blood);HIV-RDT+DNA test	Blood	PCT(Blood),CRP(Blood)	Inflammation	Automated immunoanalysis(PCT),Immunoturbidimetric assay(CRP)	Differences were observed. PCT bacterial without P. falciparum median 8.31 ng/ml PCT viral without P. falciparum median 0.21 ng/ml, without Pfal bacterial vs. viral p<0.001 PCT control median 0.05 ng/ml CRP bacterial without P. falciparum median 185.4 mg/l CRP viral without P. falciparum median 18.3 mg/l, without Pfal bacterial vs. viral p<0.001 CRP control median 4 mg/l	PCT bacterial with P. falciparum median 21.75 ng.ml PCT viral with P. falciparum median 23.1 ng/ml, p=0.825 Not statistically signficant difference in patients with P. falciparum CRP bacterial with P. falciparum median 217.4 mg/l CRP viral with P. falciparum median 96.8 mg/l, p=0.052 Not statistically signifciant difference in patients with P. falciparum	94.6%(PCT 0.72 ng/ml no Pfal),95.0%(CRP 20.9 mg/l no Pfal)	74.2%(PCT 0.72 ng/ml no Pfal),54.2%(CRP 20.9 mg/l no Pfal)			Presence of malaria parasites should be taken into consideration, either for clinical or epidemiological purposes, if using PCT or CRP to differentiate viral from invasive bacterial pneumonia in malaria-endemic areas. Provides evidence of the potential utility of PCT and CRP to differentiate viral from invasive bacterial pneumonia in children free of P. falciparum in areas with high prevalence of…	~Definition of clinical groups may have allowed some misclassification in the viral group due to undetected co-infection. ~Invasive bacterial pneumonia only, which is only a subset of the spectrum of pneumonias ~Other confounders not examined	69.2308	24571753	http://www.ncbi.nlm.nih.gov/pubmed/24571753	Diez-Padrisa, N., Bassat, Q., Machevo, S., Quinto, L., Morais, L., Nhampossa, T., O'Callaghan-Gordo, C., Torres, A., Alonso, P. L. and Roca, A.	Procalcitonin and C-reactive protein for invasive bacterial pneumonia diagnosis among children in Mozambique, a malaria-endemic area	PLoS One	PLoS One. 2010 Oct 14;5(10):e13226. doi: 10.1371/journal.pone.0013226.	Spain
Elsing C	2011	Prospective cohort	2008(6 months)	163	Germany,Switzerland	Patients suspected of acute gastroenteritis referred to Emergency Department by their GP	63.5,24.1(bact);56.7,SD 24.2(vir)	Adult	36.4(bact);37.9(vir)	Not specified,Not specified	Bacterial gastroenteritis(88)-Salmonella,C. jejuni,Yersinia,C. difficile	Acute viral gastroenteritis(66)-Norovirus(12);Bacterial negative(54)	Acute Bacterial gastroenteritis-Culture(Stool-Norovirus,C difficile,Bacterial pathogens);Viral-Not specified,Negative stool cultures	Blood(serum)	WBC(Blood),CRP(Blood),IL-6(Blood),LBP(Blood)	Immune,Inflammation	Photometric analysis(CRP),Cell couunter,Chemiluminscent immunometic assay(IL-6)	Differences were observed. CRP bacterial vs. viral/nonbacterial gastroenteritis, p<0.001 LBP bacterial vs. viral/nonbacterial gastroenteritis, p<0.05	WBC,IL-6	82%(CRP 1.7mg/dL),82%(LBP 14.6 ug/ml)	55%(CRP),67%(LBP)	Not specified	Not specified	LBP is a candidate biomarker to differentiate between bacterial and nonbacterial gastroenteritis, but it is not superior to CRP. LBP and CRP may be used as markers to facilitate diagnosis and, consequently, avoid antibiotic therapy in these patients.	~Small sample ~Measurements only taken once with a single cut-off ~Single-center study ~Gastroenteritis patients only	61.5385	21523403	http://www.ncbi.nlm.nih.gov/pubmed/21523403	Elsing, C., Ernst, S., Kayali, N., Stremmel, W. and Harenberg, S.	Lipopolysaccharide binding protein, interleukin-6 and C-reactive protein in acute gastrointestinal infections: value as biomarkers to reduce unnecessary antibiotic therapy	Infection	Infection. 2011 Aug;39(4):327-31. doi: 10.1007/s15010-011-0117-5. Epub 2011 Apr 27.	Germany
Engel MF	2012	Systematic review	1975-2010	1371(4 etiology studies)	The Netherlands,Multiple	Adults consulting their GP with probable or confirmed diagnosis of lower respiratory tract infections	>=16	Adult	Not specified	Not specified,Not specified	Bacterial pneumonia	Viral infection	Sputum cultures,Throat swab cultures,Serology	Blood	CRP(Blood)	Inflammation	Commercial point-of-care test(Not specified)	Limited differences were observed. 3 studies - Elevated CRP (>20-50 mg/l) bacterial infection OR 2.46-4.8 i) CRP >20 mg/l bacterial lower respiratory tract infection vs. all other causes of lower respiratory tract infection OR 2.58 (95% CI: 1.51-4.43) ii) CRP >50 mg/l bacterial/atypical lower respiratory tract infection vs. viral/unexplained lower respiratory tract infection R 2.46 (95% CI: 1.3-4…	Multivariate analysis, CRP did not have additional value to history and physical examination alone in predicting bacterial etiology of lower respiratory tract infection.	Not specified	Not specified	17%-42%(CRP against CXR)	88%-99%(CRP against CXR)	The evidence for the benefits of point-of-care CRP measurement in lower respiratory tract infection patients in primary care is limited, contradictory and does not support its use to guide treatment decisions yet. Before implementing point-of-care CRP measurement on a large scale, as advocated in Dutch guidelines, research must be done to evaluate the effects and safety of point-of-care CRP measu…	~Methodological flaws ~Wide CI limit generalizability of findings in all studies ~Microbiologically unexplained infections may have just been milder infections with less CRP expression ~Etiologic agents could not always be detected from specimen and CXR not definitive in all cases ~Selection bias in individual studies make them less comparable across studies and poorly defined inclusion (GP subje…	53.8462	22159030	http://www.ncbi.nlm.nih.gov/pubmed/22159030	Engel, M. F., Paling, F. P., Hoepelman, A. I., van der Meer, V. and Oosterheert, J. J.	Evaluating the evidence for the implementation of C-reactive protein measurement in adult patients with suspected lower respiratory tract infection in primary care: a systematic review	Fam Pract	Fam Pract. 2012 Aug;29(4):383-93. doi: 10.1093/fampra/cmr119. Epub 2011 Dec 8.	The Netherlands
España PP,	2012	Prospective cohort	2006-2007	344	Spain	Patients diagnosed with nonsevere community-acquired pneumonia by a Family Physician affiliated with a single Hospital (or in the Emergency Department) who underwent an analysis of inflammatory biomarkers	50.14-65.88,17.69-17.78	Adult	57.3	<35 or >40,Not specified	Bacterial pneumonia(119)-Typical bacteria(39)-L. pneumophila,S. pneumoniae,Atypical bacteria(80)	Nonbacterial pneumonia(224)-Viral pneumonia(16),Co-infection(17),Unknown(191)	Community-acquired pneumonia-Radiology(Chest,2 Physician review),Signs(Cough,Dyspnea,Fever,Pleuritic chest pain),Not acquired at Nursing home/Hospital;Bacterial-Any of: Culture(Sputum,Bloodx x2,ER),Antigen test(Urine,Acute phase),Serology(Antibodies,IFA),EIA(L. pneumonphila),Immunochromatography(S. pneumoniae,Urine);Viral-IFA	Blood	CRP(Blood),PCT(Blood)	Inflammation	Immunoturbidimetric(CRP),Kryptor(PCT)	Differences were observed. PCT Typical bacteria median 1.06 mg/ml (IQR 0.29-10.01) PCT Viral or Atypical median 0.09 mg/ml (IQR 0.06-0.17), p<0.0001 Also showed statistically significant differences between Pneumococcus vs. atypical, pneumococcus vs. virus only, and pneumococcus vs. unknown CRP Typical bacteria median 212.40 mg/l (IQR 82.20-337.40) CRP Viral or Atypical median 81.50 mg/l (IQR 39.…	CRP was not statistically significant in differentiating pneumococcal infection vs. viral infeciton.	88.64(PCT >=0.15ng/ml),63.41%(CRP >=125mg/L)	73.53%(PCT),69.79%(CRP)	59.09%(PCT),47.27%(CRP)	93.75%(PCT),81.71%(CRP)	High levels of the biomarkers procalcitonin (PCT) and C-reactive protein (CRP) were associated with higher rates of hospital admission for community-acquired pneumonia (CAP) in patients at low risk for developing severe CAP according to their CURB-65 sore (Confusion, Uremia ≥20 mg/dl, Respiratory rate ≥30 breaths/min, systolic Blood pressure >90 mmHg, age ≥65 years) and nd differentiating bacteri…	~Small cohort size (but study size appropriately large) ~Patients not evaluated individually - instead medical records evaluation ~Pneumonia was unknown in 56% of cases ~Microbiological diagnosis not performed on entire study population	57.6923	23010902	http://www.ncbi.nlm.nih.gov/pubmed/23010902	Espana, P. P., Capelastegui, A., Bilbao, A., Diez, R., Izquierdo, F., Lopez de Goicoetxea, M. J., Gamazo, J., Medel, F., Salgado, J., Gorostiaga, I., Quintana, J. M. and Population Study of Pneumonia, Group	Utility of two biomarkers for directing care among patients with non-severe community-acquired pneumonia	Eur J Clin Microbiol Infect Dis	Eur J Clin Microbiol Infect Dis. 2012 Dec;31(12):3397-405. doi: 10.1007/s10096-012-1708-5. Epub 2012 Aug 5.	Spain
Falsey AR	2012	Retrospective cohort	2008-2009(7 months)	240(Total);34(Microbiology);104(COPD)	USA	Adults >=21 years old admitted through Emergency Department in a single hospital with an admitting diagnosis compatible with acute respiratory tract infection	66.3,12.3(PCT <0.25 ng/ml);68.8,14.2(PCT >=0.25 ng/ml)	Adult	54(PCT<0.25);45(PCT>=0.25)	Not specified,Not specified	Bacterial infection(32)-S. pneumoniae,H. influenzae,M. catarrhalis,S. aureus,Gram-negative rods,M. pneumoniae,C. pneumoniae	Nonbacterial(72)-Viral(25)-influenza A/B,RSV,Metapneumovirus,Parainfluenza virus,Coronavirus;,Co-infections incuded mixed viral,viral + S. pneumoniae,Viral + other bacteria, S. pneumoniae + other bacteria;Subset of patients had history of COPD as well in both groups	AECOPD-Medical records,GOLD guidelines,COPD/smoking history;Pneumonia-Radiology(Chest);Bacterial-Any of: Culture(Blood,Sputum),Gram stain,PCR(Nasopharyngeal swab,M. pneumoniae,C. pneumoniae),Antigen(Urine,S. pneumoniae)),Serology(pneumococcus);Viral-RT-PCR(Nasopharyngeal swab,Sputum),Serology	Blood	PCT(Blood)	Inflammation	Kryptor(PCT)	Differences were not observed, except for Bacterial + virus co-infection vs. Viral infection alone, p=0.03	PCT Any bacterial vs. Nonbacterial, p=0.06 PCT Bacterial alone vs. Co-infection, p=0.06.	96%(PCT bact vs. vir >=0.25ng/ml)	0.31	0.83	0.69	Low procalcitonin values do not “rule out” bacterial infection in COPD. additional studies in COPD patients should be performed. Adds to the growing body of literature which questions the utility of procalcitonin levels to discriminate viral-associated from bacterial-associated AECOPD	~Small sample size, especially in bacterial infection group ~Medical records analysis ~COPD patients could not be classified using GOLD criteria ~Did not test for rhinovirus	61.5385	22399852	http://www.ncbi.nlm.nih.gov/pubmed/22399852	Falsey, A. R., Becker, K. L., Swinburne, A. J., Nylen, E. S., Snider, R. H., Formica, M. A., Hennessey, P. A., Criddle, M. M., Peterson, D. R. and Walsh, E. E.	Utility of serum procalcitonin values in patients with acute exacerbations of chronic obstructive pulmonary disease: a cautionary note	Int J Chron Obstruct Pulmon Dis	Int J Chron Obstruct Pulmon Dis. 2012;7:127-35. doi: 10.2147/COPD.S29149. Epub 2012 Feb 23.	USA
Galetto-Lacour A	2010	Systematic review	2001-2007	1743(9 studies)	Switzerland,Multiple	Children with febrile illness	<3	Pediatric	Not specified	Not specified,(>12 hours)	Bacterial infection	Nonbacterial febrile illness	Not specified	Blood	WBC(Blood),CRP(Blood),PCT(Blood)	Inflammation,Immune system	Not specified	Differences were observed. Children <36 months (5-9 studies): WBC bacterial infection AUC 0.37-0.85, Sensitivity 17%-82%, Specificity 53%-80% CRP bacterial infection AUC 0.68-0.92, Sensitivity 63%-100%, Specificity 63%-91% PCT bacterial infection AUC 0.82-0.95, Sensitivity 73%-93%, Specificity 50%-94% Children <3 months (2-4 studies): WBC bacterial infection AUC 0.59-0.72, Sensitivity 28%-52%, Sp…	Not applicable	17%-82%(WBC 15000-17000/mm3),63%-100%(CRP28-50mg/L),73%-93%(PCT05-0.9ug/L)	53%-80%(WBC),63%-91%(CRP), 50%-94%(PCT)	Not specified	Not specified	Almost all of the studies showed consistently better predictive value of PCT and CRP compared with WBC. In five studies using multivariate analysis CRP was an independent predictor of severe bacterial infeciton, WBC only in one study and PCT was the best predictor in the two studies where it was tested. We believe that the time has come to abandon the use of WBC count in screening algorithms in d…	~Selection bias ~Limitations on comparability across studies ~Diagnostic criteria variable across studies	34.6154	21073288	http://www.ncbi.nlm.nih.gov/pubmed/21073288	Galetto-Lacour, A. and Gervaix, A.	Identifying severe bacterial infection in children with fever without source	Expert Rev Anti Infect Ther	Expert Rev Anti Infect Ther. 2010 Nov;8(11):1231-7. doi: 10.1586/eri.10.118.	Switzerland
Gibot S	2012	Prospective cohort	Not specified(4 months)	300(inception);79(validation)	France	Newly hospitalized patients at Intensive Care Unit of a University Hospital;Different sites for inception and validation cohorts	61,46-73	Adult	57	37.3,Not specified	Bacterial Sepsis(146)	Non-sepsis(154)	Microbiologic tests,Medical recrods(Retrospective,Physician review)	Blood	WBC(Blood),PCT(Blood),sTREM-1(Blood),Neutrophil CD64(Blood),BioScore algorithm	Immune,Inflammation	ECLIA(PCT),ELISA(sTREM-1),Flow cytometry(CD64),Cell countring	Differences were observed. WBC sepsis median 13400 mm3(IQR 7900-19850) WBC non-sepsis median 11000 /mm3 (IQR 8300-13600), p=0.002 PCT sepsis median 10.38 ng/ml (2.47-36.71) PCT non-sepsis median 0.24 ng/ml (0.12-0.87), p<0.001 sTREM-1 sepsis median 773 pg/ml (IQR 426-1185) sTREM-1 non-sepsis median 403 pg/ml (IQR 278-602), p<0.001 CD64 sepsis median 2.99 units (IQR 2.04-4.79) CD64 non-sepsis medi…	Not applicable	83.1(PCT 1.55 ng/ml),53.2(sTREM-1 755 pg/ml),84.4(CD64 1.62 index)	84.9(PCT 1.55 ng/ml),86.3(sTREM-1 755 pg/ml),95.2(CD64 1.62 index)	85.3(PCT 1.55 ng/ml),80.4(sTREM-1 755 pg/ml),94.9(CD64 1.62 index)	82.7(PCT 1.55 ng/ml),63.6(sTREM-1 755 pg/ml),85.34(CD64 1.62 index)	We show here that PCT, sTREM-1, and PMN CD64 index were useful to diagnose sepsis, the best being assessment of CD64 expression on PMNs. BIOSCORE algorithm had 80% accuracy. At first glance, this raises fea- sibility issues. Indeed, if PCT measurement may be performed easily, sTREM-1 determination requires an ELISA assay whereas CD64 assessment requires access to a flow cytometer. High diagnostic…	~Single center study ~Convenience sample ~Variability in diagnostic methods (medical chart review)	53.8462	22538802	http://www.atsjournals.org/doi/pdf/10.1164/rccm.201201-0037OC	Gibot, S., Bene, M. C., Noel, R., Massin, F., Guy, J., Cravoisy, A., Barraud, D., De Carvalho Bittencourt, M., Quenot, J. P., Bollaert, P. E., Faure, G. and Charles, P. E.	Combination biomarkers to diagnose sepsis in the critically ill patient	Am J Respir Crit Care Med	Am J Respir Crit Care Med. 2012 Jul 1;186(1):65-71. doi: 10.1164/rccm.201201-0037OC. Epub 2012 Apr 26.	France
Guiddir T	2014	Retrospective cohort	Not specified	134	France	Patients with CSF samples that were sent to national meningitis testing center	21(bact);45(vir)	Both	Not specified	Not specified,Not specified	Acute bacterial meningitis(90)-N. meningitidis,S. pneumoniae,Step A	Acute viral meningitis(44)-Enterovirus	All via Chart Review: Acute bacterial meningitis-WBC >100/ul CSF,Culture(CSF),PCR(CSF),Slide agglutination,Positive smear test(CSF);Enteroviral meningitis-PCR(CSF)	CSF,Blood	LCN-2(CSF),CRP(Blood)	Innate immunity,Inflammation	Western blot/Densitometry(LCN-2),ELISA(LCN-2);Not specified(CRP)	Differences were observed. LCN2 bacterial mean 127 pg/mL (95% CI: 108-146) LCN2 viral mean 24 pg/mL (95% CI: 0-6.2), p<0.0001 CRP bacterial mean 188 mg/L (95% CI: 157-219) CRP viral mean 14 mg/L (95% CI: 9-18), p<0.0001	Not applicable	81%(LCN2)	0.93	0.96	0.71	Lipocalin 2 can be used as a marker to help confirming acute bacterial meningitis from viral acute meningitis. LCN2 levels in CSF are highly increased in CSF in patients with acute bacterial meningitis compared ot viral acute meningitis.	~Retrospective analysis ~Enriched for meningococcal acute bacterial meningitis (convenience sample) ~Only tested in CSF samples	57.6923	24885531	http://www.ncbi.nlm.nih.gov/pubmed/24885531	Guiddir, T., Deghmane, A. E., Giorgini, D. and Taha, M. K.	Lipocalin 2 in cerebrospinal fluid as a marker of acute bacterial meningitis	BMC Infect Dis	BMC Infect Dis. 2014 May 20;14:276. doi: 10.1186/1471-2334-14-276.	France
Haran JP	2013b	Prospective cohort	2008-2011	131	USA	Patients with influenza-like illness, including cough & fever, at an urban Academic Emergency Department;	48.3,39.0-57.8(bact);30.0,26.2-33.8(vir);30.5,24.3-36.6(other)	Adult	32.4(bact);47.9(vir);27.8(other)	>38,1.0-2.2d	Bacterial infection(41)-Bacterial pneumonia,Steptococcal pharangitis,Oropharyngeal abscesses,Otitis media;Co-infection with influenza(4)	Nonbacterial infection(90)-Viral influenza A/B(48),H1N1,Other infections(42)	H1N1-ELISA rapid test(Season 1),Season 2-3:Symptoms,Fever,Cough,Culture(Nasal wash) plus antibody;Bacterial-Any of:Radiology(Chest),Physician diagnosis,Culture-confirmed(Inconsistently perfored);Influenza-Viral culture;Other viral-Negative influenza culture,Nonbacterial,Assumption that another respiratory virus is causing illness	Blood	CRP(Blood),WBC(Blood),Segmented Neutrophil(Blood),Banded Neutrophil(Blood),Lymphocytes(Blood)	Inflammation	Immunochemistry system(Backman Coulter IMMAGE)	Differences were observed. CRP bacterial mean 135.96 mg/L (95% CI: 99.38-172.54) CRP viral influenza mean 26.65 mg/L (95% CI: 18.88-32.41),p<0.001 CRP other infection mean 18.73 mg/L (95% CI: 12.97-24.49),p<0.001 WBC bacterial mean 13.83 x10E6 /ml (95% CI: 11.18-16.48) WBC viral influenza mean 7.41 x10E6/ml (95% CI: 6.38-8.44), p<0.001 WBC other infection mean 9.40 x10E6/ml (95% CI: 7.50-11.31), …	Lymphocytes	100%(CRP <20ng/L)	100% (CRP>80mg/L)	Not specified	Not specified	Patients within the bacterial infection group had a significantly higher CRP level at presentation than both the influenza or other viral infection groups.	~Convenience sample from single center ~Small sample sizes ~Retrospective analysis	69.2308	22944552	http://www.ncbi.nlm.nih.gov/pubmed/22944552	Haran, J. P., Beaudoin, F. L., Suner, S. and Lu, S.	C-reactive protein as predictor of bacterial infection among patients with an influenza-like illness	Am J Emerg Med	Am J Emerg Med. 2013 Jan;31(1):137-44. doi: 10.1016/j.ajem.2012.06.026. Epub 2012 Aug 31.	USA
Haran JP	2013a	Prospective cohort	2008-2011	80	USA	Patients with influenza-like illness, including cough & fever, at an urban Academic Emergency Department	57.5(bact);30.4(vir)	Adult	35.7	Not specified,Not specified	Bacterial pneumonia(14)	Viral influenza(66)-H1N1 inflenza,Seasonal influenza A,Influenza B,Other respiratory infection	All via Chart Review: Influenza-Viral culture(Nasal wash) plus antibody,Radiology(Chest);Bacterial-Radiology(Chest),Physician diagnosis;Other viral-Nonbacterial,Influenza-negative	Blood,CSF	IL-4(Blood),IL-5(Blood),IL-6(Blood),GM-CSF(CSF),IFN gamma(Blood),WBC(Blood),IL-1 beta(Blood),IL-2(Blood),IL-8(Blood),TNF alpha(Blood),IL-10(Blood)	Inflammation,Immune	Multiplex protein assay	Differences were observed. IL-4 bacterial 2.66 pg/ml IL-4 all viral 16.77 pg/mL, p<0.001), IL-5 bacterial 20.57 pg/ml IL-5 all viral 57.57 pg/mL, p=0.006), IL-6 bacterial 403.06 pg/ml IL-6 all viral 52.69 pg/mL, p<0.001 GM-CSF bacterial 18.26 pg/ml GM-CSF all viral 66.80 pg/mL, p<0 .001 IFN gamma bacterial 0.0 pg/ml IFN gamma all viral 830.36 pg/mL, p<0 .001).	The cytokines IL-1β, IL-2, IL-8, and TNF alpha showed no statistical significant differences between the 4 patient groups. No differences between bacterial vs. all viral infections for IL-10.	100%(IL-4 9pg/ml),85.7%(IL-5 30pg/ml),50.0%(IL-6 150pg/ml),78.6%(GM-CSF 30pg/ml),100%(IFN gamma 0pg/ml),69.2%(WBC 10E5/ul)	76.5%(IL-4),67.6%(IL-5),97.1%(IL-6),80.9%(GM-CSF),88.2%(IFN gamma),71.1%(WBC)	46.7%(IL-4),35.3%(IL-5),77.8%(IL-6),45.8%(GM-CSF),63.6%(IFNγ),40.9%(WBC)	100%(IL-4),95.8%(IL-5),22.2%(IL-6),94.8%(GM-CSF),100%(IFNγ),88.9%(WBC)	Cytokines IL-4,5,6,GM-CSF, and Ifγ may serve as distinct biomarkers of bacterial infection in patients with an influenza like illness, while IL-10 is elevated in influenza patients	~Study used bacterial pneumonia diagnose just based off of chest x ray ~Bacterial group was significantly older	57.6923	23481156	http://www.ncbi.nlm.nih.gov/pubmed/23481156	Haran, J. P., Buglione-Corbett, R. and Lu, S.	Cytokine markers as predictors of type of respiratory infection in patients during the influenza season	Am J Emerg Med	Am J Emerg Med. 2013 May;31(5):816-21. doi: 10.1016/j.ajem.2013.01.030. Epub 2013 Mar 6.	USA
Hu X	2013	Transcriptional profiling	Not specified	137	USA	Pediatric patients with fever of unknown origin and afebrile patients having Ambulatory Surgery	<3,2-36mo	Pediatric	Not specified	Not specified,Not specified	Acute bacterial infection(8)	Febrile viral infections(30)-Adenovirus,HHV-6,Enterovirus,Rhinovirus;Afebrile virus-negative controls(22)	Viral PCR(Blood, nasopharyngeal samples),Bacterial diagnosis not specified	Blood	Classifier host gene probes(Blood)	Inflammation,Immune	Gene-classifer approach using microarray (transcriptional profiling)	Differences were observed. Acute bacterial infections vs. afebrile virus-negative controls: 1,234 probes with twofold or greater change with either up- (850) or down-regulation (384). The most up-regulated gene was Annexin A3 (14.6- fold), which regulates calcium-dependent neutrophil secretion (19), suggesting a defense mechanism against bacteria. Acute bacterial infections vs Febrile viral infec…	Too many to report	Not specified	Not specified	Not specified	Not specified	We achieved 95% accuracy in distinguishing viral and bacterial infection using 1,581 (260 viral- and 1,321 bacterial-specific) probes, and 88–91% accuracy in using the other three sets of probes (three limited subsets of 18-33 out of 1,581 was selected using the shrunken centroid algorithm as the most efficient classifiers).	~Small sample size in study and training and validation sets. ~Validation done using published data set, which may not be accurate due differences in microarrays and technology. ~Samples from different time periods and illness onset times ~Controls not matched for demographic characteristics ~Variances in leukocyte populations in peripheral blood ~Dimensionality issue with >number of parameters t…	46.1538	23858444	http://www.ncbi.nlm.nih.gov/pubmed/23858444	Hu, X., Yu, J., Crosby, S. D. and Storch, G. A.	Gene expression profiles in febrile children with defined viral and bacterial infection	Proc Natl Acad Sci U S A	Proc Natl Acad Sci U S A. 2013 Jul 30;110(31):12792-7. doi: 10.1073/pnas.1302968110. Epub 2013 Jul 15.	USA
Huy NT	2010	Meta-analysis of case-control,cross-sectional studies	<2009	1692(25 studies)	Japan,Multiple	Bacterial and aseptic meningitis patients	Not specified	Both	Not specified	Not specified,Not specified	Bacterial meningitis	Viral meningitis	CSF pleocytosis, CSF Gram-staining,CSF culture,CSF latex agglutination,PCR,Antiviral antibodies(CSF,serum)	CSF	Lactate(CSF)	Glycolysis	Enymatic,Automatic analyzer,gas-liquid chromatography	Differences were observed. Lactate values were not reported.	Not applicable	86%-100%(mean 96%, CI: 96%-98%)	43%-100%(mean 94%, CI: 93%-96%)	Not specified	Not specified	The present meta-analysis study indicated that for discrimination of bacterial meningitis from atypical meningitis the CSF lactate concentration is a good single indicator and a better marker compared to other conventional markers including CSF glucose, CSF/plasma glucose quotient, CSF protein, and CSF total number of WBC. The measurement of CSF lactate concentration is a simple, rapid, inexpensi…	~Publication bias ~Non-significant results less likely to be accepted for publication	53.8462	21194480	http://www.ncbi.nlm.nih.gov/pubmed/21194480	Huy, N. T., Thao, N. T., Diep, D. T., Kikuchi, M., Zamora, J. and Hirayama, K.	Cerebrospinal fluid lactate concentration to distinguish bacterial from aseptic meningitis: a systemic review and meta-analysis	Crit Care	Crit Care. 2010;14(6):R240. doi: 10.1186/cc9395. Epub 2010 Dec 31.	Japan
Huy NT	2012	Cross-sectional	2003-2008	129	Vietnam	Children aged <=15 years at an Infectious Department hospital diagnosed with bacterial or viral meningitis; Discharge diagnosis was reviewed to identify meningitis patients based on the International Classification of Diseases, 10th Revision (ICD-10) with the following codes: G00, G00.x, G01*, G02.0*, G03, and G03.x.	<=1(62% bact);<=1(28% vir)	Pediatric	63(bact);67(vir)	Not specified,Not specified	Bacterial meningitis(80)	Viral meningitis(49)-presumed	Bacterial meningitis-Pleocytosis,any of:Culture(CSF,Blood),Latex agglutination(CSF);Viral meningitis-None of the bacterial criteria and any of:Pleocytosis,Viral culture(CSF),Rapid remission without antibiotics	Blood,CSF	Clinical algorithm(Physical exam,Blood,CSF)	Clinical,Immune,Glycolysis	Physical exam,Gram stain,Blood counts,CSF latex agglutination test,Blood culture,Viral culture	Not applicable	No clinical algorithm had 100% sensitivity with acceptable specificity (>50%). When applying the thresholds 100% sensitivity, all rules showed low specificity (<25%). The Spanos’s rule demonstrated the highest specificity at 24%, followed by Oostenbrink (8%), Bonsu (8%), Hoen’s rules (4%), while the Freedman, Nigrovic, Thome, Brivet, Schmidt, De Cauwer, Chavanet, Tokuda, and Lussiana’s rules coul…	100%(Range: 77.2%-100%)	<25%(Range: 8%-100%)	Not specified	Not specified	The best method for differentiating accurate bacterial meningitis from viral meningitis remains unclear. No clinical rule provided an acceptable specificity (50%) with 100% sensitivity. More studies in developing countries are required to confirm due to several limitations related to population and more accurate biomarkers are required to develop such a perfect rule.	~Retrospective study design ~Single-center hospital and results would vary at different hospitals ~Could not confirm all pAVM patients for viral meningitis cases ~Small sample sizes and bacterial group different size from viral group Did not include WBC and PCT measures	53.8462	23209715	http://www.ncbi.nlm.nih.gov/pubmed/23209715	Huy, N. T., Thao, N. T., Tuan, N. A., Khiem, N. T., Moore, C. C., Thi Ngoc Diep, D. and Hirayama, K.	Performance of thirteen clinical rules to distinguish bacterial and presumed viral meningitis in Vietnamese children	PLoS One	PLoS One. 2012;7(11):e50341. doi: 10.1371/journal.pone.0050341. Epub 2012 Nov 28.	Japan
Ibrahim KA	2011	Case-control,nested	2005-2008	28	Egypt	Pediatric Department patients suspected of meningitis; Grouped based on bacterial (cases) or nonbacterial (controls) meningitis	2mo-10yrs	Pediatric	58	>38,Not specified	Bacterial meningitis(18)-N. meningitides,S.pneumonia,H. influenza b,E. coli,S. aureus	Nonbacterial (i.e., viral) meningitis(20)	Meningitis-History,Physical exam,CSF findings,Gram stain(CSF),Culture(CSF);Bacterial meningitis-All of: CSF:Protein >2g/l,Glucose ratio <0.4,WBC >1500x10E6/L,PMN domination,plus any of: Gram stain,Culture;Nonbacterial meningitis-Bacterial Gram stain negative/absent,Bacterial Culture(CSF) negative/absent,Lymphocyte predominance(CSF),Reduced CSF protein,Glucose ratio(CSF0 >0.5	Blood,CSF	CRP(Blood),PCT(Blood),WBC(Blood),Protein(CSF),PMN(CSF),Lymphocytes(CSF),WBC(CSF),Glucose ratio(CSF/Blood)	Immune,Inflammation,Glycolysis	CBC,Immunoluminometric assay(PCT),Enzymatic heterogenous sandwich immunoassay/Latex agglutination(CRP,Semi-quantitative)	Differences were observed. PCT bacterial mean 4.8 ng/ml (SD 3.85) PCT nonbacterial mean 0.38 ng/ml (SD 0.25), p=0.001 CRP bacterial mean 20 mg/L (SD 6.8) CRP nonbacterial mean 12.5 mg/L (SD 12.0), p=0.002 WBC-blood bacterial mean 15000 /ml (SD 29000) WBC-blood nonbacterial mean 9500 /ml (SD 1105),p=0.004 WBC-CSF bacterial mean 1460 /ml (SD 970) WBC-CSF nonbacterial mean 410 /ml (SD 312), p=0.003 …	Not applicable	95%(PCT >0.5ng/ml),80%(CRP >10mg/L),70%(WBC-Blood <4 or >15x10E9/L)	94%(PCT),90%(CRP),66%(WBC)	95%(PCT),90%(CRP),78%(WBC)	90%(PCT),75%(CRP),60%(WBC)	Serum PCT levels can be used in the early diagnosis of acute bacterial meningitis and is more valuable than CRP or TLC. Similarly, they may be useful adjuncts in differential diagnosis of bacterial and non bacterial meningitis and diminishing the value of 2nd lumbar puncture performed 48-72 hours after admission to assess treatment efficacy.	~CRP values were c=semi-quantitative ~Nonbacterial group versus specific etiology ~Small sample size	50	21465970	http://www.ncbi.nlm.nih.gov/pubmed/21465970	Ibrahim, K. A., Abdel-Wahab, A. A. and Ibrahim, A. S.	Diagnostic value of serum procalcitonin levels in children with meningitis: a comparison with blood leukocyte count and C-reactive protein	J Pak Med Assoc	J Pak Med Assoc. 2011 Apr;61(4):346-51.	Saudi Arabia
Jesse S	2010	Case-control	2007-2008	80	Germany	Meningitis patients with CSF samples (cases) and non-meningitis controls	49,12(bact1);55,14(bact2);53,21(vir);37,20(controls)	Adult	64	Not specified,Not specified	Bacterial Meningitis(28)-S. pneumoniae,N. meningitids,L. monocytogenes,S. aurei	Viral Meningitis(25),No meningitis(27)	Bacterial meningitis-Any of: Culture(Blood,CSF),Gram stain,PCR,Agglutination;Viral meningitis-PCR,Antibody index >=1.6(1-2 weeks), and CSF findings:WBC count,Cell staining,Lactate,HSV1 findings	CSF	Fibulin-1(CSF),GFAP(CSF),fibrinogen beta chain(CSF),haptoglobin(CSF),ApoE(CSF),PGH2 D-isomerase(CSF),sAPPa/b(CSF)	Cell adhesion,Blood-brain barrier,Hemoglobin metabolism,Lipid metabolism,Inflammation	2D-DIGE/2D Gel electrophoresis and imaging(Biomarker not specified),MALDI-TOF(Biomarker not specified),ELISA(GFAP),Wetern blot(ApoE,Fibrinogen beta,Fibulin-1),Multiplex ELISA(sAPP a/b)	Over 2500 biomarkers were screened, and differences were observed in 6 biomarkers. Fibulin-1 ratio bacterial/viral meningitis 2.79, p=0.025 GFAP ratio bacterial/viral meningitis 3.50, p=0.0063 Fibrinogen ratio bacterial/viral meningitis -2.21, p=0.017 Haptoglobin ratio bacterial/viral meningitis -2.60, p=0.031 ApoE ratio bacterial/viral meningitis 5.48, p=0.006 PGH2 D-isomerase ratio bacterial/vi…	Not applicable	Not specified	Not specified	Not specified	Not specified	All of the biomarkers have been previously reported/validated as protein diagnostic markers, except GFAP and sAPPa/b were newly identified here.	~Exploratory study ~Small sample size ~CSF data may have been collected on different days of infection ~Only tested in CSF samples, so generalizability not known ~Limited to meningitis infections ~No pediatric patients	42.3077	20386697	http://www.ncbi.nlm.nih.gov/pubmed/20386697	Jesse, S., Steinacker, P., Lehnert, S., Sdzuj, M., Cepek, L., Tumani, H., Jahn, O., Schmidt, H. and Otto, M.	A proteomic approach for the diagnosis of bacterial meningitis	PLoS One	PLoS One. 2010 Apr 8;5(4):e10079. doi: 10.1371/journal.pone.0010079.	Germany
Katoh S	2014	Case-control	Not specified	63	Japan	Patients with either influenza or pneumococcal pneumonia or healthy controls	66.6(bact);49.1(vir)	Adult	46	Not specified,Not specified	Pneumoccal pneumonia(20)-S. pneumoniae	Influenza(43),Healthy volunteers(20)	Influenza-Rapid flu kit(nasopharyngeal swab),Negative Radiology(Chest);Pneumococcal pneumonia-Any of: Antigen(Urine),Culture(respiratory secretions),Radiology(Chest)	Blood	WBC(Blood),CRP(Blood),Neutrophil(Blood),Gal-9(Blood)	Immunomodulator,Inflammation	ELISA(Gal-9),Cell counter,Not specified(CRP)	Differences were observed. Gal-9 bacterial 45.7 ± 13.5 pg/ml Gal-9 viral 183.7 ± 26.6 pg/ml, p<0.05 Gal-9 healthy volunteers 14.0 ± 3.6 pg/ml, p < 0.05 WBC bacterial 12469 /ul (SD 948.3) WBC viral 5750 /ul (SD 261.7), p<0.05 Neutrophil bacterial 10901 /ul (SD 887.3) Neutrophil viral 4206 /ul (SD 267.4), p<0.05 CRP bacterial 13.08 mg/ml (SD 2.53) CRP viral 2.84 mg/ml (SD 0.40), p<0.05	Not applicable	81.4%(GAL-9 >64.5pg/ml)	0.75	Not specified	Not specified	Patients with influenza infection have elevated plasma levls of Gal-9	~Small patient sample size ~No clear indicators of the ranges for all the biomarkers within the study ~No mention of study limitations in the study itself	30.7692	24695077	http://www.ncbi.nlm.nih.gov/pubmed/24695077	Katoh, S., Ikeda, M., Shimizu, H., Mouri, K., Obase, Y., Kobashi, Y., Fukushima, K., Hirashima, M. and Oka, M.	Increased levels of plasma galectin-9 in patients with influenza virus infection	Tohoku J Exp Med	Tohoku J Exp Med. 2014;232(4):263-7.	Japan
Kawamura M	2012	Retrospective cohort	Not specified	60	Japan	Children with acute onset fever at a University Hospital	0-11	Pediatric	56.7	Not specified,Not specified	Bacterial infection(11)	Viral infection(31);Healthy control(18)	Viral Etiology-Virus-detection kits;Presumptive Viral-Symptoms,Gastroenteritis,Resolution without antibiotics;Bacterial-Culture,Responsive to antibiotics	Blood	MxA(Blood),WBC(Blood),CRP(Blood)	Inflammation,Immune	ELISA(MxA),Not specified(CRP),Cell counter	Differences were observed. MxA bacterial median 10.6 ng/ml MxA viral median 110.0 ng/ml, p<0.0001 MxA healthy controls median 2.0 ng/ml, p<0.05 WBC bacterial mean 16352 /ul (SD 10032) WBC viral mean 8871 /ul (SD 5575), p<0.0001 WBC healthy controls mean 6599 /ul (SD 1556), p<0.0001 CRP bacterial median 7.42 units CRP viral median 0.52 units, p<0.0001 CRP healthy controls median 0.08 units, p<0.00…	Not applicable	87.1%(MxA viral vs. bact 36.7ng/ml);100%(viral vs. healthy)	90.9%(MxA viral vs. bact);100%(viral vs. healthy)	Not specified	Not specified	Developed a new assay, suitable for the measurement of MxA protein in human whole blood, which meets the requirements for routine clinical assay. his assay is highly sensitive with a detection limit of 1.3 ng/ml MxA in whole blood and at 0.13 ng/ml in solution, which is sufficient to distinguish patients with viral infection from those with bacterial infections in the clinical setting.	~Small sample size ~Limited to pediatric patients ~Single center study ~MxA highly susceptible to proteolysis	38.4615	22628233	http://www.ncbi.nlm.nih.gov/pubmed/22628233	Kawamura, M., Kusano, A., Furuya, A., Hanai, N., Tanigaki, H., Tomita, A., Horiguchi, A., Nagata, K., Itazawa, T., Adachi, Y., Okabe, Y., Miyawaki, T. and Kohno, H.	New sandwich-type enzyme-linked immunosorbent assay for human MxA protein in a whole blood using monoclonal antibodies against GTP-binding domain for recognition of viral infection	J Clin Lab Anal	J Clin Lab Anal. 2012 May;26(3):174-83. doi: 10.1002/jcla.21507.	Japan
Koo CY	2011	Systematic review	1986-2007	1031(8 studies)	Egypt,Finland,Germany,Israel,Norway,UK	Patients presenting with tonsillitis	Variable	Both	Not specified	>=38,Not specified	Streptococcal tonsillitis infections	Viral tonsillitis infections	Not specified	Blood	CRP(Blood),ESR(Blood),WBC(Blood),PCT(Blood)	Inflammation,Immune system	Not specified	Differences were observed. Values reported when specified. PCT had a larger area under the curve at 0.86 compared to CRP at 0.80 and 0.85 in different studies CRP 6 of 8 studies indicated differences. i) Mean (SD): 70 (35) mg/l (group A strep), 59 (7) mg/l (virus) ii) Mean: 50.4 mg/l streptococcal, 19.5 mg/l viral (p<0.01) ii) Median (range): 50 mg/l (22.4e71.1) bacterial, 23.6 mg/l (5.9e61.2) no…	CRP - 2 of 8 studies did not detect significant differences in bacterial vs. viral WBC - 2 of 8 studies did not detect significant differences in bacterial vs. viral ESR - 3 of 3 studies did not detect significant differences in bacterial vs. viral	80%(WBC),78%-80%(CRP),73%(PCT)	71.4%(WBC),73%-82%(CRP),87%(PCT)	83.3%(WBC),57.0%(CRP, CI: 42%-70%)	66.7%(WBC),92%(CRP, CI: 85%-96%)	The clinical bottom line is that WBC, CRP and PCT levels are higher in patients with streptococcal tonsillitis compared to patients with tonsillitis or pharyngitis without group A streptococcus isolated from a throat swab.	~Some studies did not provide p-values or 95% CIs ~Some studies were retrospective analyses, prone to selection bias ~Some studies did not have representative populations ~Not guidelines or standardization for diagnostic criteria of streptococcal tonsillitis in some studies ~Some studies did not define inclusion/exclusion criteria ~Hard to compare across studies since biomarker measurements taken…	30.7692	21788241	http://www.ncbi.nlm.nih.gov/pubmed/21788241	Koo, C. Y. and Eisenhut, M.	Towards evidence-based emergency medicine: best BETs from the Manchester Royal Infirmary. Can inflammatory markers distinguish streptococcal from viral tonsillitis?	Emerg Med J	Emerg Med J. 2011 Aug;28(8):715-7. doi: 10.1136/emj.2010.099531.	UK
Kossiva L	2013	Cohort	2008-2011	22	USA	Children of Greek origin admitted to Pediatric University Hospital presenting with fever of acute onset (<6 hrs);Respiratory illnesses: upper/lower respiratory tract,UTI,Occult bacteremia,Gastroenteritis,and cervical lymphadenitis	2.85(bact),1.87(vir)	Pediatric	59	Not specified,<6hrs	S. pneumonia,E.Coli,K. pneumonia,S. Aureus	Epstein-Barr,Cytomegalovirus,Coxsackie,Adenovirus	Bacterial-Culture(Blood,Urine),CRP >40 mg/dl,WBC >15000/mm3 with Neutrophils >60%WBC;Viral-PCR,Serology	Blood	Hepcidin(Blood),Ferritin(Blood),Serum iron(Blood),Hb(Blood),Hematocrit(Blood),MCHC(Blood),Reticulocytes(Blood),ESR(Blood),WBC(Blood),Neutrophil(Blood),Lymphocytes(Blood),Monocytes(Blood),CRP(Blood),PLT(Blood)	Inflammation,Immune	Cell count,Biochemical studies(iron,CRP),ELISA(hepcidin)	Differences were observed at presentation. Serum iron bacterial mean 15.66 units (SD 4.58) Serum iron mean viral mean 29.69 units (SD 17.07), p=0.015 ESR bacterial mean 37.66 mm/hr (SD 14.04) ESR viral mean 17.38 mm/hr (SD 8.11), p=0.0007 WBC bacterial mean 23133 /mm3 (SD 13813) WBC viral mean 10205 /mm3 (SD 3806), p=0.005 Neutrophil bacterial mean 69.55% (SD 16.43) Neutrophil viral mean 47.38% (…	Hepcidin,Ferritin,Hb,Hematocrit,MCHC,reticulocytes,Lymphocytes,monocytes,PLT	Not specified	Not specified	Not specified	Not specified	N/A	~Small sample size ~Focus was on detection of acute phase infection by comparing with late stage infection	57.6923	23618075	http://www.ncbi.nlm.nih.gov/pubmed/23618075	Kossiva, L., Soldatou, A., Gourgiotis, D. I., Stamati, L. and Tsentidis, C.	Serum hepcidin: indication of its role as an "acute phase" marker in febrile children	Ital J Pediatr	Ital J Pediatr. 2013 Apr 25;39:25. doi: 10.1186/1824-7288-39-25.	Greece
Koya J	2012	Retrospective cohort	2008	103	Japan	Hematopoietic stem cell transplant patients with infectious febrile episodes	Not specified	Not specified	Not specified	>38(axillary),>3d	Bacterial or Fungal systemic infections(30)-Bacterial(26),Fungal(4)	Intracellular infection(6)-CMV,Adenovirus,HSV-6,TB;Noninfectious febrile episodes(67)-Engraftment syndrome,Pulmonary immunological complication,GvHD,TBI,Thrombotic microangiopathy,Enterocolitis,Relapse of underlying disease,Fever of unknown origin(16)	Diagnoses-WHO classification 4th ed;Bacterial-Any of:Culture(Blood),Radiology/CT(Chest) with Culture(Sputum);Fungal-EORTC/IFICG and NIAID Mycoses Study 2008 guidelines;Acute GVHD-Glucksberg score;CMV-pp65 antigen in PBMs;Adenovirus/HHV6-PCR,antigen;Pulmonary immunological complication-Previous description referenced;Thrombotic microangiopathy-BMTCTN criteria	Blood	PCT(Serum),CRP(Serum)	Inflammation	ECLIA(PCT),Turbidimetry(CRP)	Differences were observed. PCT bacterial/fungal vs. Intracellular/viral, p=0.022 PCT bacterial/fungal vs. noninfectious febrile, p<0.001 CRP bacterial/fungal vs. Noninfectious febrile, p<0.001	CRP bacterial/fungal vs. intracellular/viral, p=0.447	90.0%(PCT >0.25 bact/fung vs. other);93.3%(CRP >2.0 bact/fung vs. other);41.0%(PCT <0.25 >5 d exclude bact/fungal)	52.1%(PCT >0.25 bact/fung vs. other);26.0%(CRP >2.0 bact/fung vs. other);100%(PCT <0.25 >5 d exclude bact/fungal)	45.1%(PCT >0.25 bact/fung vs. other);34.1%(CRP >2.0 bact/fung vs. other);100%(PCT <0.25 >5 d exclude bact/fungal)	92.7%(PCT >0.25 bact/fung vs. other);90.5%(CRP >2.0 bact/fung vs. other);58.9%(PCT <0.25 >5 d exclude bact/fungal)	Serum PCT levels provide additional information for discrimination between bacterial or fungal infection and other causes, estimating the severity of infection and predicting the patient’s prognosis after hematopoietic stem cell transplants by periodical measurement throughout a febrile episode. The etiologies other than bacterial or fungal infection should be considered as an origin of fever in …	~Small sample size ~Bacterial combined with fungal ~Viral combined with TB infections ~Limited to Hematopoietic stem cell transplant patients ~Single center study	69.2308	22343672	http://www.ncbi.nlm.nih.gov/pubmed/22343672	Koya, J., Nannya, Y., Ichikawa, M. and Kurokawa, M.	The clinical role of procalcitonin in hematopoietic SCT	Bone Marrow Transplant	Bone Marrow Transplant. 2012 Oct;47(10):1326-31. doi: 10.1038/bmt.2012.18. Epub 2012 Feb 20.	Japan
Laham JL	2014	Retrospective cohort	2010-2012	40	USA	Pediatric Intensive Care Unit infants confirmed with a primary diagnosis of acute bronchiolitis (via Electronic medical records)	2mo,0-9mo	Infant	63	Not specified,Not specified	Bacterial co-infection(15)-S. pneumoniae,H. influenzae,M. catarrhalis,E. faecalis,Group B strep	Viral infection only(25)-RSV,Metapneumovirus,rhinovirus	Bacterial-Culture(95% done,Blood,CSF,Tracheal aspirate,Urine),Radiology(Chest);Viral-PCR(RSV),Viral culture	Blood	PCT(Blood)	Inflammation	Brahms VIDAS(PCT)	Differences were observed. PCT AUC 0.88, p<0.0001	Not applicable	80%(PCT >1.5ng/ml)	1	Not specified	Not specified	An elevated PCT may assist admitting physicians in the emergency dept. and the PICU in determining the presence of bacterial coinfection at the time of admission in infant patients admitted with a primary diagnosis of acute bronchiolitis. Cost of testing cheaper than cost of antibiotics.	~Single-center study ~Lack of uniform criteria for diagnosis of bronchiolitis and bacterial pneumonia ~Sensitivity of PCT assay limited	42.3077	24365727	http://www.ncbi.nlm.nih.gov/pubmed/24365727	Laham, J. L., Breheny, P. J., Gardner, B. M. and Bada, H.	Procalcitonin to predict bacterial coinfection in infants with acute bronchiolitis: a preliminary analysis	Pediatr Emerg Care	Pediatr Emerg Care. 2014 Jan;30(1):11-5. doi: 10.1097/PEC.0000000000000026.	USA
Linder A	2011	Prospective cohort,Retrospective cohort	2006-2009	77	Sweden	Adult patients with clinically suspected meningitis who underwent a lumbar puncture at a single University Hospital	51,18-82(bact);55,30-80(encephalitis);43,22-63(vir);53,18-74(neuroborreliosis)	Adult	49(bact);53(encephalitis);60(vir);29(neuroborreliosis)	Not specified,Not specified	Bacterial meningitis(41)-S. pneumoniae,N. meningitidis,H. influenzae,E. coli,Group A strep,Group G step,S. aureus,S. epidermidis,alpha-streptococci,E. faecalis,Gemella species,K. pneumoniae,P. aeruginosa	Viral encephalitis(19)-HSV-1,tick-borne encephalitis;Viral meningitis(10)-enterovirus, varicella zoster, HSV-2,CMV;Neuroborreliosis	Final diagnosis-Physician blinded to HBP results;Bacterial meningitis-Clinical signs,CSF pleocytosis,plus Any of:Culture(CSF,Blood),Antigen test(CSF),Gram-negative(CSF) bacteria,16S ribosomal DNA PCR;Viral encephalitis-acute onset symptoms,excluded bacterial,any of:PCR(CSF),Serology;Neuroborreliosis-All of:Pleocytosis,B. burgdorferi antibody detection	CSF	HBP(CSF),WBC(CSF),PMN(CSF),Monocytes(CSF),Glucose(CSF),Protein(CSF),Lactate(CSF)	Immune,Inflammation,Glycolysis	ELISA(HBP),CSF analysis(WBC,PMN,Monocytes,protein,glucose)	Differences were observed. HBP bacterial median 376 ng/ml (range 12-858) HBP viral encephalitis median 5.0 ng/ml (range 3.0-4.2), p<0.01 HBP viral meningitis median 4.2 ng/ml (range 3.1-40), p<0.01 HBP control median 3.5 ng/ml (range 2.4-8.7), p<0.01 CSF WBC, PMN, Monocytes, protein, and lactate each higher in bacterial than viral groups and controls, p<0.01 CSF glucose lower in bacterial vs. vir…	Not applicable	100%(HBP >20ng/ml),96.0%(PMN >30x10E6c/L),88.0%(WBC >300x10E6c/L)	99.2%(HBP),95.8%(PMN),92.5%(WBC)	96.2%(HBP),82.8%(PMN),71%(WBC)	100%(HBP),99.1%(PMN),97.4%(WBC)	HBP is elevated in CSF in patients with ABM. Measuring HBP in CSF from pa- tients with suspected meningitis could improve the diagnostic accuracy in differ- entiating between bacterial and viral cen- tral nervous system infection, thereby al- lowing the clinician to start adequate treatment earlier.	~Small sample size ~CSF biomarkers only ~Adults only ~Part of the study population was studied retrospectively ~Only 23/41 patients had a positive CSF culture (possibility of misclassification) ~Some patients had missing lab values	61.5385	21200320	http://www.ncbi.nlm.nih.gov/pubmed/21200320	Linder, A., Akesson, P., Brink, M., Studahl, M., Bjorck, L. and Christensson, B.	Heparin-binding protein: a diagnostic marker of acute bacterial meningitis	Crit Care Med	Crit Care Med. 2011 Apr;39(4):812-7. doi: 10.1097/CCM.0b013e318206c396.	Sweden
Mansour KM	2011	Prospective cohort	2004-2005	76	USA	Febrile children presenting in a single urban Emergency Department	7mo,2wks-14yrs	Pediatric	57(bact);50(vir)	>=38.0-38.5,Not specified	Bacterial infection(14)	Viral infection(60)	Bacterial-Culture(Blood,Urine >100000 cfu/mL single pathogen);Viral-Presumed after bacterial rule out	Blood,Urine	WBC(Blood),sPLA2(Blood)	Immune,Inflammation	ELISA(sPLA2).Blood count	Differences were observed. WBC bacterial mean 16.4 x10E6/ul (SD 5.4) WBC viral mean 11.9 x10E6/ul (SD 5.5), p=0.009 sPLA2 mean bacterial 189.5 ng/ml (SD 178.5) sPLA2 viral mean 21.6 ng/ml (SD 33.6), p<0.0001	Not applicable	93%(SPLA2 20ng/ml);64%(sPLA2 100ng/ml)	67%(SPLA2 20);98%(sPLA2 100)	39%(SPLA2 20);90%(sPLA2 100)	97%(SPLA2 20);92%(sPLA2 100)	Secretory phospholipase A2 differs significantly in children with viral versus bacterial infection and seems to be a reliable screening test for bacterial infection in febrile children.	~Small sample size ~Much greater number of viral than bacterial patients ~No control for confounding variables (e.g., age, NSAID use, physician practices) ~Differences in older vs. younger children immune system responses ~Single-center study	65.3846	20708879	http://www.ncbi.nlm.nih.gov/pubmed/20708879	Mansour, K. M., Kuypers, F. A., Wang, T. N., Miller, A. M., Larkin, S. K. and Morris, C. R.	Secretory phospholipase A2: a marker of infection in febrile children presenting to a pediatric ED	Am J Emerg Med	Am J Emerg Med. 2011 Nov;29(9):1163-8. doi: 10.1016/j.ajem.2010.06.024. Epub 2010 Aug 13.	USA
Mokuda S	2012	Cohort	2010-2011	57	Japan	Medical exam patients at a single Hospital that provided blood samples - RA patient s with infection and other non-RA patients	72-77(median range)	Adult	21.1	Not specified,Not specified	Bacterial infection(15)-C. difficile,E. colu,MRSA,E. cloacae,MSSA,P. aeruginosa,H. influenzae,B. pertussis,S. epidermidis	Viral infection(7)-Influenza,Norovirus,EBV,CMV,Varicella,No infection(25),Controls(10)	Bacterial/Viral-All of: Microbiological testing(Antibodies against pathogen antigens,Viral DNA(PCR),Radiology(Chest)(pneumonia))Diagnosis by >2 Physicians,Signs/Symptoms	Blood	WBC(Blood),PMN(Blood),CRP(Blood),CD64(Blood),CD35(Blood)	Immune,Inflammation	Flow cytometry(CD64,CD35),Cell counter	Differences were observed. WBC bacterial median 10.8 x10E6 /ml (IQR 6.6-13.3) WBC No infection median 6.7 x10E6 /ml (IQR 4.7-7.2), p<0.01 PMN bacterial median 8.8 x10E6 /ml (IQR 5.2-11.2) PMN No infection median 4.4 x10E6 /ml (IQR 2.6-5.1), p<0.01 CRP bacterial median 41.7 mg/ml (29.3-130.1) CRP No infection median 9.8 mg/ml (2.0-19.8), p<0.01 CD64 bacterial median 4061 molecules/neutrophils (IQR…	Bacterial vs. Viral infections not statistically significant for WBC, PMN, CRP, CD64	80%(CD35 13500 molecules/neutrophil);67%(CD35/CD64);96%(CD64 1800 molecules/neutrophil)	76%(CD35);80%(CD35/CD64);92%(CD64)	Not specified	Not specified	CD64 level might be a useful infection marker, and the CD35 level might be useful to differentiate between bacterial and viral infections.	~Small sample sizes ~Single-center study ~Focus was for infections in RA patients	65.3846	22237765	http://www.ncbi.nlm.nih.gov/pubmed/22237765	Mokuda, S., Doi, O. and Takasugi, K.	Simultaneous quantitative analysis of the expression of CD64 and CD35 on neutrophils as markers to differentiate between bacterial and viral infections in patients with rheumatoid arthritis	Mod Rheumatol	Mod Rheumatol. 2012 Sep;22(5):750-7. doi: 10.1007/s10165-011-0587-4. Epub 2012 Jan 12.	Japan
Nuutila J	2013b	Prospective cohort	2007-2010	286	Finland	Febrile patients (>=37.5C) with suspected infection and non-hospitalized volunteer health controls	20-73	Adult	60.8	>=37.5,Not specified	Bacterial infection(136)-Confirmed(77),Clinically diagnosed(59)-Sepsis,Enteritis,Erysipelas,Pyelonephritis,Pneumonia,Borreliosis,Colitis,Tonsillitis,Mixed infection,Pharyngitis,TB,Fever,Borrelia-meningitis,Diabetic foot infection with osteomyelitis,Gastroenteritis	Viral infection(69)-Confirmed(61),Clinically diagnosed(8)-Pneumonia,Upper respiratory tract infection,Mononucleosis,Chicken pox,Epidemic nephropathy,Meningitis,Heres,Dengue fever,Diarrhea,Meningoencephalitis,Hand foot and mouth disease,Gastroenteritis,HSV-Ab positive meningitis;Patients not diagnosed with bacterial/viral infection(81)-Infection of unclear etiology,Inflammatory disease,Cancer,Othe…	Bacterial-Culture(Blood if sepsis,Urine >10,000/ml if plyelonephritis,Pus,Stool if GI symptoms,Sputum if pneumonia),Serology/ELISA(Lyme borreliosis),Clinical diagnosis(if bacterial etiology obvious);Viral-Serology,PCR(Nasopharyngeal aspirate,CSF),Viral antigen(Blister,),Clinical diagnosis(if viral etiology obvious)	Blood	Neutrophil(Blood),ESR(Blood),CRP(Blood),CD35(Blood),CD32(Blood), CD88(Blood),MHC1(Blood),WBC(Blood)	Inflammation,Immune	Flow cytometry(CD35,CD32,CD88,MHC1),Immunorubidimetry(CRP),ESR,Cell counter	Differences were observed. CRP Confirmed bacterial mean 167 mg/l (SD 97) CRP Clinically diagnosed bacterial mean 183 mg/l (SD 85) CRP Confirmed viral mean 42 mg/l (SD 47), p<0.001, p<0.001 CRP Clinically diagnosed viral mean 47 mg/l (SD 24), p<0.001, p<0.001 ESR Confirmed bacterial mean 69 mm/h (SD 45) ESR Clinically diagnosed bacterial mean 75 mm/h (SD 40) ESR Confirmed viral mean 21 mm/h (SD 19…	ESR Confirmed Bacterial vs. Clinically diagnosed Viral ESR Clinically diagnosed bacterial vs. Clinically diagnosed viral WBC Confirmed Bacterial vs. Clinically diagnosed Viral WBC Clinically diagnosed Bacterial vs. Confirmed Viral WBC Clinically diagnosed Bacterial vs. Clinically diagnosed viral Neutrophils Clinically diagnosed Bacterial vs. Clinically diagnosed viral	81.8%(CRP >=75mg/L),77.4%(ESR >=25.5mm/h),66.2%(WBC >=7.2x10E9c/L),70.8%(Neutro >=4.59x10E9c/L),67.5%79.2%(CD35 >=42196 molec/c),71.4%-77.9%(CD32 >=92-110000molec/c),65.3%(CD88 >=81804molec/c),76%(MHC1 >=0.345),90.9%(BIS: CD35+CD32+CD88+MHC1 >=5)	80.0%(CRP),78.3%(ESR),58.3%(WBC),71.4%(Neutro),68.9%-80.3%(CD35),72.1%-82.0%(CD32),68.9%(CD88),79.7%(MHC1),91.8%(BIS: CD35+CD32+CD88+MHC1)	83.8%(CRP),84.6%(ESR),66.7%(Leuko),76.7%(Neutro),93.3%(CD35+CD32+CD88+MHC1)	77.7%(CRP),69.2%(ESR),57.7%(Leuko),64.8%(Neutro),88.9%(CD35+CD32+CD88+MHC1)	Highly specific flow cytometric marker of bacterial infection, the BIS value, which incorporates quantitative analysis of FcγRII/CD32, CR1/CD35, C5aR/CD88, and MHCI both on neutrophils and monocytes, and displays 91% sensitivity and 92% specificity in distinguishing between bacterial and viral infections within 1 h. The BIS value seems to be particularly applicable when diagnosing pneumonia, meni…	~Could not test if the biomarkers can also distinguish between infection and inflammatory disease ~Single-center study ~Adult population only ~Flow cytometry assay., while quantitative and rapid, not easy to set up in all clinics	61.5385	23154042	http://www.ncbi.nlm.nih.gov/pubmed/23154042	Nuutila, J., Jalava-Karvinen, P., Hohenthal, U., Kotilainen, P., Pelliniemi, T. T., Nikoskelainen, J. and Lilius, E. M.	Use of complement regulators, CD35, CD46, CD55, and CD59, on leukocytes as markers for diagnosis of viral and bacterial infections	Hum Immunol	Hum Immunol. 2013 May;74(5):522-30. doi: 10.1016/j.humimm.2013.01.011. Epub 2013 Jan 29.	Finland
Nuutila J	2013a	Cohort	Not specified	47	Finland	Febrile patients (>=37.5C) with suspected infection and non-hospitalized volunteer health controls	57(bact);34(vir)	Adult	Not specified	>37.5,<48hrs	S. pneumonia(4),E.Coli(3),E. Faecalis(1),Salmonella(1),K. Oxytoca(1),S. pyogenes(1),S. intermedius(1),clinically diagnosed(9)	Mononucleosis(7),Chickenpox(6),Influenza A(3),Encephalitis(2),Shingles(1),Hepatitis(1),Dengue fever(1),Puumala virus(1)	Bacterial-Any of:Culture(Blood),Serology,Clinical diagnosis(only if signs/symptoms obvious);Viral-Serology,PCR(CSF),Viral antigen(Nasopharyngeal aspirate,Blister)	Blood	CRP(Blood),ESR(Blood),WBC(Blood),Neutrophil(Blood),Monocytes(Blood),Lymphocytes(Blood),CD35(Blood),CD46(Blood),CD55(Blood),CD59(Blood)	Inflammation	Flow cytometry(CD46,CD55,CD59), Cell counter,Immunotubidimetry(CRP)	Differences were observed. CRP bacterial mean 279 mg/ml (SD 150) CRP viral mean 33 mg/ml (SD 34), p<0.001 ESR bacterial mean 63 mm/h (SD 23) ESR viral mean 20 mm/h (SD 23), p<0.001 Neutrophils bacterial mean 7.8 x10E6 /ml )SD 4.2) Neutrophils viral mean 3.7 x10E6 /ml (SD 2.3), ANOVA p<0.001 Monocytes bacterial mean 0.9 x10E6 /ml (AD 0.5) Monocytes viral mean 1.3 x10E6 /ml (SD 1.5), ANOVA p<0.001 …	total WBC counts bacterial vs. viral, Not significant. WBC bacterial mean 8300 /ul (SD 2000) WBC viral mean 8800 /ul (SD 4500), p=0.001 Lymphocyte CD35 bacterial vs. viral, Not significant Neutrophil CD59 bacterial vs. viral, Not significant Neutrophil CD59 bacterial vs. control, Not significant	86%(Neutrophil+Lymphocyte CD35+CD55),90%(CRP>=54mg/l),85%(ESR >=32.5mm/h),76%(Neutrophil >=4.93x10E9c/l),81%(CD35 Neutro >=1.5),81%(CD55 Neutro >=1.25)	85%(Neutrophil+Lymphocyte CD35+CD55),85%(CRP>=54mg/l),90%(ESR >=32.5mm/h),77%(Neutrophil >=4.93x10E9c/l),77%(CD35 Neutro >=1.5),77%(CD55 Neutro >=1.25)	82%(Neutrophil+Lymphocyte CD35+CD55),86%(CRP>=54mg/l),87%(ESR >=32.5mm/h),73%(Neutrophil >=4.93x10E9c/l),74%(CD35 Neutro >=1.5),74%(CD55 Neutro >=1.25)	89%(Neutrophil+Lymphocyte CD35+CD55),89%(CRP>=54mg/l),88%(ESR >=32.5mm/h),80%(Neutrophil >=4.93x10E9c/l),83%(CD35 Neutro >=1.5),83%(CD55 Neutro >=1.25)	Compared to viral infection, bacterial infection induced significant increases in the serum CRP level, ESR, and neutrophil count. However, the large range of CRP and ESR values is their weakness in the differential diagnosis. In contrast, monocyte and lymphocyte counts were significantly higher in viral than bacterial infection cases. However, we observed no differences in the average total WBC c…	~Small patient sample size ~Method currently requires flow cytometry for immunophenotyping ~Utility of CM and CBI indexes still needs to be confirmed	46.1538	23376460	http://www.ncbi.nlm.nih.gov/pubmed/23376460	Nuutila, J., Jalava-Karvinen, P., Hohenthal, U., Kotilainen, P., Pelliniemi, T. T., Nikoskelainen, J. and Lilius, E. M.	A rapid flow cytometric method for distinguishing between febrile bacterial and viral infections	J Microbiol Methods	J Microbiol Methods. 2013 Jan;92(1):64-72. doi: 10.1016/j.mimet.2012.11.005. Epub 2012 Nov 12.	Finland
Oguz SS	2011	Prospective cohort	2007(9 months)	30	Turkey	NICU patients presenting with clinical signs and symptoms of infection were screened for bacterial bloodstream infections, and had CRP & IL-6 measured same day as blood culture	17d,7-60(bact);22d,11-159(fungal)	Neonate	53(bact);47(fungal)	Not specified,Not specified	Bacterial sepsis(15)-K. pneumoniae,P. aeruginosa,E. faecalis,coagulase negative Staph,E. faecium,Acinetobacter	Fungal sepsis(15)-C. albicans, Non-albicans Candida	Bloodstream infection-Culture(blood),Sepsis Signs,No infectious focus;Neonatal sepsis-infection with systemic inflammatory response syndrome;Bacterial group-Culture(Blood),Gram-negative;Fungal-Gram-positive,Culture,Microscopy	Blood	CRP(Blood),IL-6(Blood)	Inflammation	Immunoturbidimetry(CRP),Immunoassay(IL-6)	Differences were observed. CRP bacterial sepsis mean 11.39 mg/L (SD 2.94) CRP fungal sepsis mean 28.10 mg/L (SD 11.03), p=0.026 IL-6 bacterial sepsis mean 392.82 ng/L (SD 102.46) IL-6 fungal sepsis mean 38.60 ng/L (SD 24.24), p=0.000	Not applicable	Not specified	Not specified	Not specified	Not specified	Significant differences were observed in the CRP levels between groups. The combined evaluation of the CRP and IL-6 responses better predicted the causative microorganism in NS.	~Small sample size ~Unequal variances of bacterial pathogens in bacterial sepsis group ~Does not address optimal timing for CRP and Il-6 measurements	46.1538	19889172	http://www.ncbi.nlm.nih.gov/pubmed/19889172	Oguz, S. S., Sipahi, E. and Dilmen, U.	C-reactive protein and interleukin-6 responses for differentiating fungal and bacterial aetiology in late-onset neonatal sepsis	Mycoses	Mycoses. 2011 May;54(3):212-6. doi: 10.1111/j.1439-0507.2009.01802.x.	Turkey
Oved K	2015	Prospective cohort	2009-2013	765	Israel	Infectious disease pediatric patients <=18 yrs (from pediatric Emergency Departments, wards, surgical) and adults >18 years (from Emergency Departments, internal medicine, surgical) with clinical suspicion of acute infectious disease, fevers >37.5C with <=12 days symptoms	56% <=18;44% >18	Both	53	36-41.5,0-12d	Bacterial infections(256)-Atypical,E. coli,E. faecalis,Group A Strep,H. influenzae,S. pneumoniae	Viral infections(271)-Adenovirus,Bocavirus,CMV,EBV,Coronavirus,Enteric virus,Enterovirus,InfluenzaA/B,Metapneumovirus,arainfluenza,RSV,Rhinovirus	Each patient:Clinical,Microbiological test,3 Physician review;Bacterial-All of: Unanimous Physician diagnosis,Culture(Blood,CSF,Urine),Ultrasound(with positive urine culture for upper UTI),Peritonsillar abscess(surgical,CT);Viral-All of:Unanimous physician diagnosis,Viral detection(Test not specified)	Blood	CRP(Blood),TRAIL(Blood),IP-10(Blood)	Inflammation	Photometry(CRP),ELISA(TRAIL,IP-10);Pre-screening(ELISA,Multiplex PCR,Luminex,Protein-array,Flow cytometry)	Differences were observed. TRAIL bacterial mean estimated from graph ~50 pg/ml TRAIL viral mean estimated from graph ~~150 pg/ml, p<1x10E-66 TRAIL non-infectious mean estimated from graph ~75 pg/ml, p<0.33 IP-10 bacterial mean estimated from graph ~600 pg/ml IP-10 viral mean estimated from graph ~~800 pg/ml, p<1x10E-10 IP-10 non-infectious mean estimated from graph ~180 pg/ml, p<1x10E-10 CRP bact…	TRAIL was not statistically different between infectious vs. non-infectious	95%(CRP+TRAIL+IP-10,micro-confirmed B vs. V)	91%(combined,micro-confirmed)	Not specified	Not specified	While the utility of increased CRP levels to suggest bacterial infections is well established, viral-induced proteins such as TRAIL are not used in clinical practice. The combination of novel viral-induced proteins that complement routinely used bacterial-induced proteins, substantially contributed to the signature’s robustness across a wide range of subgroups. The signature classifies mixed infe…	~heterogeneity of patient cohort (multiple syndromes, pathogen species, time from onset of symptoms)	92.3077	25785720	http://www.ncbi.nlm.nih.gov/pubmed/25785720	Oved, K., Cohen, A., Boico, O., Navon, R., Friedman, T., Etshtein, L., Kriger, O., Bamberger, E., Fonar, Y., Yacobov, R., Wolchinsky, R., Denkberg, G., Dotan, Y., Hochberg, A., Reiter, Y., Grupper, M., Srugo, I., Feigin, P., Gorfine, M., Chistyakov, I., Dagan, R., Klein, A., Potasman, I. and Eden, E.	A Novel Host-Proteome Signature for Distinguishing between Acute Bacterial and Viral Infections	PLoS One	PLoS One. 2015 Mar 18;10(3):e0120012. doi: 10.1371/journal.pone.0120012. eCollection 2015.	Israel
Pfister R	2014	Prospective cohort,Meta-analysis of cohort studies	2009-2012	46(161 meta-analysis)	Germany,Not specified	Adults admitted to Tertiary Care Hospital during H1N! Season with visual signs of community-acquired penumonia, pulmonary infiltrate on CXR or CT	56,17;Not specified	Adult	50;Not specified	Not specified,Not specified	Bacterial pneumonia(28)-Pneumococcus,Chlamydia,Mycoplasma,Legionella,P. aeruginosa,Klebsiella,M. morganii,S. aureus,Enterococci,Coagulase-negative Staph	H1N1 influenza pneumonia(26)	H1N!-PCR(Nasopharyngeal swab,Bronchoalveolar lavage);Bacterial pneumonia-Any of: Culture(Blood),Urinary antigen test,PCR(Respiratory tract secretions)	Blood	PCT(Blood),CRP(Blood)	Inflammation	Electrochemiluminescence(PCT,CRP)	Differences were observed. PCT Bacterial median 6.2 ug/l (IQR 0.9-30) PCT H1N1 median 0.56 ug/l (IQR 0.18-3.3), p=0.0001 CRP Bacteria median 214 ug/l (IQR 81-335) CRP H1N1 median 108 ug/l (IQR 50-213), p=0.003	Not applicable	80.5%(bact PCT 0.5ug/L; CI: 69.-9%-88.7%)	48.8%( CI: 37.7%-60.0%)	59.1%(CI: 49.0%-68.6%)	73.2%(CI: 59.7%-84.2%)	In patients admitted to the ICU with suspected H1N1 pneumonia, PCT is a sensitive marker with good negative predictive value for the identification of bacterial infection and is superior to CRP. The accuracy of PCT was highest in patients with community-acquired disease and in patients who are not immunocompromised. However, a negative predictive value of 82% might not be sufficient to use PCT as…	~Small sample size due to missing PCT values in some patients ~No accurate gold standard for outcome definition of bacterial infection ~Intensity of diagnostics differed across studies ~PCT accuracy measure may be attenuated due to inaccuracy of microbiological cultures (under-detecting) ~Not generalizable to other clinical scenarios such as ED cases or interpandemic periods since PCT intensity d…	57.6923	24612487	http://www.ncbi.nlm.nih.gov/pubmed/24612487	Pfister, R., Kochanek, M., Leygeber, T., Brun-Buisson, C., Cuquemelle, E., Machado, M. B., Piacentini, E., Hammond, N. E., Ingram, P. R. and Michels, G.	Procalcitonin for diagnosis of bacterial pneumonia in critically ill patients during 2009 H1N1 influenza pandemic: a prospective cohort study, systematic review and individual patient data meta-analysis	Crit Care	Crit Care. 2014 Mar 10;18(2):R44. doi: 10.1186/cc13760.	n/a
Piacentini E	2011	Prospective cohort	2009(3 months)	22	Spain	University Hospital patients admitted to ICU with severe community-acquired pneumonia with or without influenza-like illness	52.0,19.9	Adult	59	Not specified,Not specified	Community-acquired pneumonia patients without H1N1 influenza A infections(12)-S. pneumonia	Community-acquired pneumonia patients with H1N1 influenza A infections(10)	H1N1-RT-PCR(Nasopharyngeal swab,Sputum,Tracheobronchial aspirates) CDC protocol;Bacterial-Culture(Blood,Sputum),Urinary antigen(S. pneumoniae,Legionella)	Blood	WBC(Blood),CRP(Blood),PCT(Blood)	Immune,Inflammation	Not specified	Differences were observed. WBC admission bacterial median 10900 /mm3 (IQR 6020-19000) WBC admission viral median 4700 /mm3 (IQR 3557-13150), p<0.05 CRP admission bacterial median 334 mg/L (IQR 225-354) CRP admission viral median 157 mg/L (IQR 51-337), p<0.05 PCT admission bacterial median 0.4 ng/ml (IQR 0.1-6.1) PCT admission viral median 24.8 ng/ml (IQR 13.1-34.5), p<0.05 Statistically significa…	Not applicable	Not specified	Not specified	Not specified	Not specified	A lower PCT level in a patient with suspicion of H1N1 infection and clinical findings of community-acquired pneumonia (chest radi graph alterations and hypoxemia) suggest viral pneumonia	~Specific to H1N1 viral infections ~Specific to particular flu season ~Small sample size ~Single center study ~Cannot rule out possibility that H1N1-positive groups might have had bacterial pneumonia (i.e., false negatives for bacterial cultures)	61.5385	20813489	http://www.ncbi.nlm.nih.gov/pubmed/20813489	Piacentini, E., Sanchez, B., Arauzo, V., Calbo, E., Cuchi, E. and Nava, J. M.	Procalcitonin levels are lower in intensive care unit patients with H1N1 influenza A virus pneumonia than in those with community-acquired bacterial pneumonia. A pilot study	J Crit Care	J Crit Care. 2011 Apr;26(2):201-5. doi: 10.1016/j.jcrc.2010.07.009. Epub 2010 Sep 1.	Spain
Pinto Junior VL	2011	Case-control	2005-2007	60	Brazil	Acute bacterial meningitis patients and viral meningitis patients with CSF samples available (cases), referred to a State Facility plus controls where CSF samples were normal	13.1,0.2-50.0(bact);8.0,0.5-46(vir);5.4,0.2-27.0(controls)	Both	66.7(bact);50.0(vir);63.6(controls)	Not specified,Not specified	Bacterial meningitis(9)-N. meningitis	Viral meningitis(18);Controls(33)	Bacterial meningitis-Any of:Culture(CSF),Reactive latex(N. meningitidis);Viral meningitis-All of: WBC(CSF) >5 cells,Negative bacteriological tests,Clinical signs	CSF	IL-6(CSF),IL-8(CSF)	Inflammation	ELISA	Differences were observed. IL-6 bacterial mean 0.536 ng/ml (0.231-0.622) IL-6 viral mean 0.415 ng/ml (0.177-0.636); AUC 0.66, p=0.187 IL-6 controls mean 0.148 ng/ml (0.47-0.640) IL-8 bacterial mean 2.464 ng/ml (1.854-4.801) IL-8 viral mean 0.662 ng/ml (0.118-3.528), AUC 0.95, p<0.05 IL-8 controls mean 0.055 ng/ml (0.07-2.196)	IL-6	100% (IL-8 1.685ng/dL)	0.94	Not specified	Not specified	Analyzing these mediators individually we found that CSF IL-8 concentration in acute bacterial meningitis at the moment of diagnosis was markedly higher than in viral meningitis group (p < 0.05).	~Selection bias since at a referral center ~Lack of etiology for the viral meningitis cases ~Small sample sizes ~CSF biomarkers only ~Limited comparability between groups - See baseline data	46.1538	21503403	http://www.ncbi.nlm.nih.gov/pubmed/21503403	Pinto Junior, V. L., Rebelo, M. C., Gomes, R. N., Assis, E. F., Castro-Faria-Neto, H. C. and Boia, M. N.	IL-6 and IL-8 in cerebrospinal fluid from patients with aseptic meningitis and bacterial meningitis: their potential role as a marker for differential diagnosis	Braz J Infect Dis	Braz J Infect Dis. 2011 Mar-Apr;15(2):156-8.	Brazil
Prilutsky D	2011	Prospective cohort	Not specified	69	Israel	Emergency Room patients with fever (>38C )and signs of possible acute infection at admission to a single Hospital	55.09,18-94(patients);54.2,49-62(control)	Adult	50.7(patients);100%(controls)	>38,Not specified	Bacterial infection(3)-E. coli,P. aeruginosa,Enterococcus	Viral or Nonbacterial infections(36)-Rhinovirus,Influenza,H1N1,Parainfluenza;Healthy controls(6)	Bacterial-All of: Symptoms,High grade fever,Radiology(Chest),Culture(Blood,Urine);Viral-Negative bacterial,Negative radiology,normal-slightly increased WBC,Any of: Clinical observation,Fever,PCR(H1N1);Control-No symptoms of infection	Blood	ROS from PMN (oxygen-dependent antimicrobicidal) activity: Upon activation of PMN phagocytes, an increase in the consumption of molecular oxygen occurs, which results in the production of reactive oxygen species (ROS), a process collectively called respiratory burst. When luminol is added to the system, the ROS generation is accompanied by light emission (chemiluminescence).	Innate immunity	Chemiluminescence(ROS)	Differences were observed. Training set Bacterial 24/25 = 96% accurate Training set Viral 24/26 = 92.3% accurate Training set Control 6/6 = 100% accurate Blind test Bacterial 6/8 = 75% accurate Blind test Viral 10/10 = 100% accurate Controls - None	Not applicable	0.75	1	100%(Calculated)	83.3%(Calculated)	Level of activation of circulating phagocytes can be a sensitive indicator of infection, enabling us to differentiate the etiologies in a rapid and sensitive manner. The method is time- saving, easy to perform and can be commercially available, thus, having predictive diagnostic value and could be implemented in various medical institutions as an adjunct to clinical decision making after further …	~Small sample size ~No comparison to other clinical parameters ~Single-center study	53.8462	21517122	http://www.ncbi.nlm.nih.gov/pubmed/21517122	Prilutsky, D., Shneider, E., Shefer, A., Rogachev, B., Lobel, L., Last, M. and Marks, R. S.	Differentiation between viral and bacterial acute infections using chemiluminescent signatures of circulating phagocytes	Anal Chem	Anal Chem. 2011 Jun 1;83(11):4258-65. doi: 10.1021/ac200596f. Epub 2011 May 9.	Israel
Pupek M	2013	Case-control	2006-2009	85	Poland	Children who required elective diagnostic lumbar puncture due to various meningeal signs/symptoms (cases) and nonmeningitis controls	5.2(bact);9.9(vir)	Pediatric	56.6	Not specified,Not specified	Bacterial meningitis	Viral meningitis	Meningitis-History of fever,Headache,Clinical signs,CSF WBC >5/ul;Bacterial meningitis-Any of: Latex agglutination(CSF),Gram stain(CSF),Culture(CSF),All of: Biochemical test/Serotyping(etiology);Viral meningitis-Pleocytosis,Lymphocyte dominance,CSF glucose normal,CSF protein slightly elevated,CRP <20mg/l	Blood, CSF	EDA-FN(CSF,Blood),FN(CSF,Blood)	inflammation	ELISA	Differences were observed FN in CSF bacterial mean 4.27 ± 3.06 mg/L FN in CSF viral mean 2.25 ± 1.05 mg/L FN in CSF other mean 1.90 ± 0.76 mg/L FN in blood bacterial mean 242.4 units ± 154.6 FN in blood viral mean 340.1 units ± 161.5 FN in blood other mean 263.7 units ± 124.0 EDA-FN in CSF bacterial AUC 0.12 ± 0.05 mg/L EDA-FN in CSF viral AUC 0.26 ± 0.1 mg/L EDA-FN in CSF other AUC 0.18 ± 0.05 m…	ESR(blood),CRP(blood),WBC(blood),Pleocytosis cells(CSF),PolymorphonucleurWBC(CSF),Mononucleur lymphocytes(CSF),Total Protein(CSF),Glucose(CSF),	83%(EDA-FN)	89%(EDA-FN)	Not specified	Not specified	CSF level of EDA-FN is significantly lower in bacterial meningitis group than the viral meningitis group	~Small patient sample size ~Only applicable to CSF levels which may be difficult to test for	46.1538	23884219	http://www.ncbi.nlm.nih.gov/pubmed/23884219	Pupek, M., Jasonek, J. and Katnik-Prastowska, I.	EDA-containing fibronectin levels in the cerebrospinal fluid of children with meningitis	Ann Clin Lab Sci	Ann Clin Lab Sci. 2013 Summer;43(3):257-66.	Poland
Rustici MC	2011	Retrospective cohort	2005-2008	165	Italy	Children aged 0-14 years admitted to a single University Hospital for a clinically suspected infection(identified via hospital discharge summaries)	0.63,0.16-2.22	Pediatric	53.9	Not specified,Not specified	Bacterial infections(71)-Generalized(23),Localized(48)	Viral infections(51)	Bacterial/Viral-ICD-9 discharge diagnosis code;microbiological test data recorded when available(not all patients)	Blood	PCT(Blood),CRP(Blood),WBC(Blood),Neutrophil(Blood)	Inflammation,Immune	Turbidimetry(CRP),(Semiquantitative immunochromatography(PCT),Cell counter	Differences were observed. PCT bacterial median 1 ng/ml (IQR 0.1-10) PCT viral median 0.4 ng/ml (IQR 0.4-0.4), p<0.0001 CRP bacterial median 9.05 mg/dl (IQR 2.38-15.47) CRP viral median 0.83 mg/dl (IQR 0.40-1.76), p<0.0001 WBC bacterial median 13,560 /ul (IQR 10357.5-18625.0) WBC viral median 10,030 /ul (IQR 6,607.5-13,762.5), p<0.0001 Neutrophil bacterial median 9,050.24 /ul (IQR 6,320.56-13,835…	Not applicable	49%(PCT>=2),66%(CRP>=40),42%(WBC>=15000),42%(Neutro>=10000)	94%(PCT),88%(CRP),82%(WBC),88%(Neutro)	85%(PCT),78%(CRP),61%(WBC),72%(Neutro)	74%(PCT),80%(CRP),68%(WBC),67%(Neutro)	PCT and CRP had a higher sensitivity and NPV than WBC and neutrophils. CRP perfroms better than PCT as a marker of bacterial infection. CRP is as sensitivie as PCT at a cut off value of 0.5 ng/ml and more specific in differentiating between viral and bacterial infecitons.	~ICD-9 discharge diagnosis codes were utilized, so possible some were misclassified or missing ~Low sensitivity may be influenced by time period between symptoms and blood sample collection ~Single-center study	53.8462	21888013	http://www.ncbi.nlm.nih.gov/pubmed/21888013	Rustici, M. C., Chiappini, E., Salvadori, M., Sollai, S., Galli, L. and de Martino, M.	Clinical usefulness of the semiquantitative procalcitonin test in the diagnosis of bacterial infections in a third level children's hospital	Clin Lab	Clin Lab. 2011;57(7-8):497-506.	Italy
Siahanidou T	2014	Case-control	Not specified	47	Greece	Infants between 4 and 28 days old, in ICU with confirmed bacterial or viral infection (cases) and healthy neonates (controls)	17d(bact);18d(vir)	Pediatric	61.7	38.4(bact);38.2(vir);36.7(controls),<36->72hrs	Bacterial infections(19)-E.Coli(14),Klebsiella sp(1),E. faecalts(1),S. aureous(2),Strep group B(1)	Viral infection(13)-Adenovirus(3),Enterovirus(6),Respiratory Syncytial virus(3), Rotavirus(1)	Bacterial-Culture(Blood,CSF,Urine);Viral-Viral detection(Test not specified,Fluids) OR All of:Symptoms,negative bacterial culture,normal WBC,CRP <10mg/L	Blood	WBC(Blood),ANC(Blood),Immature Neutrophil(Blood),PLT(Blood),Urea(Blood),Creatine(Blood),SGOT(Blood),SGPT(Blood),Gamma-GT(Blood),CRP(Blood),suPAR(Blood)	inflammation	Blood autoanalyzer(hematolgoic parameters),Immunophelmoetry(CRP),ELISA(suPAR)	Differences were observed. Urea bacterial 26.5 mg/dl (SD 13.2) Urea viral 14.1 mg/dl (SD 6.4), p<=0.001 Urea controls 12.8 mg/dl (SD 7.3), p<=0.001 CRP bacterial 96.0 mg/L (SD 81.2) CRP viral 10.8 mg/L (SD 28.9), p<=0.001 CRP controls 0.56 mg/L (SD 0.57), p<=0.001 WBC bacterial 16052 /mm3 (SD 6659) WBC viral 10141 /mm3 (SD 4000), p<=0.001 WBC controls 9227 /mm3 (SD 2630), p<=0.001 Neutrophils bac…	Platelet,Creatinine,SGOT,SGPT,gamma-GT,suPAR Specifically, suPAR values on admission could not discrimiate between bactrial and viral cause of infection	Not specified	Not specified	Not specified	Not specified	suPAR is a diagnostic marker of infection of infection or sepsis, but cannot discriminate viral from bacterial	~small patient sample size and population type ~Not applicable to viral vs bacterial	50	24882949	http://www.ncbi.nlm.nih.gov/pubmed/24882949	Siahanidou, T., Margeli, A., Tsirogianni, C., Charoni, S., Giannaki, M., Vavourakis, E., Charisiadou, A. and Papassotiriou, I.	Clinical value of plasma soluble urokinase-type plasminogen activator receptor levels in term neonates with infection or sepsis: a prospective study	Mediators Inflamm	Mediators Inflamm. 2014;2014:375702. doi: 10.1155/2014/375702. Epub 2014 May 5.	Greece
Sklavou R	2012	Prospective cohort	Not specified(12 months)	37(70 episodes)	Greece	Pediatric solid tumor cancer patients presenting with febrile illness at a single tertiary care Oncology Hospital	6.88,5.21(6mo-16.5yrs)	Pediatric	60.8	37.4-41.0,0-34	Bacterial infection(38)	Viral infection(13);Fever of unknown origin(16)	Bacterial-All:Culture(Blood);Viral-Any of:PCR(Blood,CSF),Viral antibodies/ELISA,Clinical course/Signs/Symptoms	Blood	CRP(Blood),WBC(Blood)	Inflammation,Immune	Immunochemistry(CRP)	Differences were observed. CRP Presentation bacterial mean 33.1 mg/l (SD 39.5) CRP Presentation viral mean 11.0 mg/l (SD 22.4), p=0.005 CRP 48h bacterial mean 71.9 mg/l (SD 67.6) CRP 48h viral mean 13.4 mg/l (SD 24.8), p=0.0007 CRP 48h fever mean 33.7 mg/l (SD 26.6) , p=0.047	WBC at presentation and at 48 hrs were not statistically significant in differentiating bacterial from viral or from fever of unknown origin.	Not specified	Not specified	Not specified	Not specified	Single CRP values on fever initiation can differentiate between viral and bacterial infections in febrile pediatric cancer patients. Moreover the change rate of CRP over time (CRP/t) is offered as a prognostic index of bacterial infection and a marker of the total duration of fever and Tmax.	~Small sample size ~Not all infections could be confirmed ~Single-center study ~Limited to pediatric cancer patients	57.6923	22820435	http://www.ncbi.nlm.nih.gov/pubmed/22820435	Sklavou, R., Karavanaki, K., Critselis, E., Kossiva, L., Giannaki, M., Tsolia, M., Papadakis, V., Papargyri, S., Vlachou, A., Karantonis, F., Gourgiotis, D. and Polychronopoulou, S.	Variation of serum C-reactive protein (CRP) over time in pediatric cancer patients with febrile illness and its relevance to identified pathogen	Clin Biochem	Clin Biochem. 2012 Oct;45(15):1178-82. doi: 10.1016/j.clinbiochem.2012.07.088. Epub 2012 Jul 20.	Greece
Smith CL	2014	Transcriptional profiling	Not specified	30(Study),62(Training),26(Validation)	Scotland	Infants having blood cultures taken to investigate suspected infection and control infants having blood taken for other clinical reasons	<9mo	Neonate	57	Not specified(Instability yes/no),Onset(early/late onset)	Bacterial infected(18)	Controls(24)	Microbiological test for pathogen,Culture(Culture),Clinical assessment	Blood	52 host genes(Blood)	Innate immunity,Adaptive immunity,Metabolic	Gene-classifier approach using microarray (transcriptional profiling)	Differences were observed. [See Table XX in article- Too many to list here.] Immune signaling pathways: Upregulated (myeloid innate immune and metabolic signature) - MMP9, LCN2, FFAR2/ GPR43 are examples of upregulated genes. Downregulated ( lymphoid markers of adaptive immunity) - TCR/CD3 complex Immune inhibitory pathways: Upregulated - IL- 1b (IL1R2), IL-1 (IL1RN); Cell intrinsic receptors - A…	A significant difference is not detected for either dendritic or natural killer cells.	1	1	Not specified	Not specified	Report the underlying in vivo molecular phenotype of microbiologically confirmed neonatal sepsis. Highly exacerbated and unbalanced homeostatic systemic innate immune and metabolic response, which is accompanied by a reduced lymphoid involvement. The scale of changes detected in neonates is vastly different from those recorded in adults.	~Transcription profiling not available at all sites. ~Small sample sizes. ~Single-center study.	76.9231	25120092	http://www.ncbi.nlm.nih.gov/pubmed/25120092	Smith, C. L., Dickinson, P., Forster, T., Craigon, M., Ross, A., Khondoker, M. R., France, R., Ivens, A., Lynn, D. J., Orme, J., Jackson, A., Lacaze, P., Flanagan, K. L., Stenson, B. J. and Ghazal, P.	Identification of a human neonatal immune-metabolic network associated with bacterial infection	Nat Commun	Nat Commun. 2014 Aug 14;5:4649. doi: 10.1038/ncomms5649.	UK
Suarez NM	2015	Transcriptional profiling	2008-2011	158	USA	Patients suspected of lower respiratory tract infections and matched healthy controls	62,50-76	Adult	41.6	Not specified,Not specified	Bacterial lower respiratory tract infections(22)-=S. pneumoniae,S. aureus,M. catarrhalis,Bacterial co-infections	Viral lower respiratory tract infections(71);Bacterial-Viral Co-infections(25);health controls(40)-Influenza A/B,RSV,Metapneumovirus,viral co-infections	Not specified	Blood	10 host genes(Blood);WBC(Blood),Neutrophil(Blood),PLT(Blood),urea nitrogen(Blood),PCT(Blood)	Inflammation,Innate immunity,Adaptive immunity	Gene-classifier approach using microarray (transcriptional profiling)	Differences were observed. WBC bacterial median 12900 /ml (IQR 9200-17500) WBC viral median 8600 /ml (IQR 6600-11400), p<0.001 PCT bacterial median 0.13 ng/ml (IQR 0.05-1.17) PCT viral median 0.11 ng/ml (IQR 0.08-0.19) Patients with LRTI demonstrated significant overexpression of modules linked to the innate immune response (inflammation [M4.6, M5.1, and M5.7], interferon [IFN; M1.2, M3.4 and M5.…	Neutrophils bacterial median 80.0% (IQR 6802-86.2) Neutrophils viral median 72.5% (IQR 65.2-81.2), p=0.07 PLT, Serum urea nitrogen, and neutrophils were not statistically significant in differentiation bacterial vs. viral lower respiratory tract infections.	95%(CI: 77%-100% genes+PCT),38%(PCT alone >=0.25ng/ml)	92%(CI: 77%-98% genes+PCT),91%(PCT alone)	Not specified	Not specified	The K–nearest neighbors algorithm identified 10 classifier genes that discriminated between bacterial and viral LRTI with a 95% sensitivity (95% confidence interval, 77%–100%) and 92% specificity (77%–98%), compared with a sensitivity of 38% (18%– 62%) and a specificity of 91% (76%–98%) for procalcitonin.	~Bias sample, most severe cases ~Profiles from peripheral whole blood and not respiratory mucosa (primary infection site) ~Single-center study ~Could not determine validity in bacterial-viral co-infections due to small sample size	53.8462	25120092	http://www.ncbi.nlm.nih.gov/pubmed/25637350	Suarez, N. M., Bunsow, E., Falsey, A. R., Walsh, E. E., Mejias, A. and Ramilo, O.	Superiority of Transcriptional Profiling Over Procalcitonin for Distinguishing Bacterial From Viral Lower Respiratory Tract Infections in Hospitalized Adults	J Infect Dis	J Infect Dis. 2015 Jan 29. pii: jiv047.	USA
Sýkora J	2010	Cohort	Not specified(10 months)	107	Czech Republic	Consecutive pediatric patients <3 yrs at a tertiary care Pediatric Hospital and Primary Care setting presenting with acute gastroenteritis: <=7 days duration with >=3 liquid/loose stools with/out vomiting in previous 24 hours	1mo-36mo	Pediatric	50.5	38-39,Not specified	Bacterial acute gastroenteritis(34)-Salmonella spp,C. jejuni,Y. enterocolitica,diarrheagenic E. coli	Viral acute gastroenteritis(32)-enteric adenovirus,norovirus,rotavirus,adenovirus;No gastroenteritis controls(41)	Bacterial gastroenteritis-Culture(Rectal swab,Stool);Viral-ELISA(Stool);Parasitic/Ova-Microscopic exam	Stool	Calprotectin(Stool),CRP(Blood),ESR(Blood),IL-6(Blood)	Inflammation	ELISA(Calprotectin),not specified(CRP)	Differences were observed. Calprotectin bacterial acute gastroenteritis median 219 ug/g (IQR 119-350.2) Calprotectin viral acute gastroenteritis median 49.3 ug/g (IQR 8.8-131.1), p<0.001 Calprotectin controls median 26.5 ug/g (IQR 14.9-55.1), p<0.001 CRP bacterial acute gastroenteritis median 42 mg/L (IQR 15-90) CRP viral acute gastroenteritis median 1.5 mg/L (IQR 1-9), p<0.001 ESR bacterial acut…	Neutrophils viral median 72.5% (IQR 65.2-81.2), Not significant	93%(Calprotectin 103.9ug/g feces)	0.88	Need supplement	Need supplement	Calprotectin is a valuable, non-invasive and easily measured laboratory test in assessing children <3 urs with acute gastroenteritis. Calprotectin varies markedly depending on gut pathogens in infectious acute gastroenteritis and is age-dependent in controls. Calprotectin is superior to clinical symptoms and laboratory data in diagnostic accuracy. Combining Calprotectin and CRP can improve the di…	~Stool collected from baby's nappies ~Limited to a specific pediatric population ~Some controls ended up having infections, reducing power of study	80.7692	20412103	http://www.ncbi.nlm.nih.gov/pubmed/20412103	Sykora, J., Siala, K., Huml, M., Varvarovska, J., Schwarz, J. and Pomahacova, R.	Evaluation of faecal calprotectin as a valuable non-invasive marker in distinguishing gut pathogens in young children with acute gastroenteritis	Acta Paediatr	Acta Paediatr. 2010 Sep;99(9):1389-95. doi: 10.1111/j.1651-2227.2010.01843.x.	Czech Republic
Tamune H	2014	Retrospective cohort	2005-2012	135	Japan	Patients who underwent lumbar puncture at a Emergency Department at a single tertiary care Teaching Hospital and patients with confirmed bacterial meningitis treated at the hospital; Identified via Medical records review	67(bact);37(vir)	Adult	51.1	Not specified,Not specified	Bacterial meningitis(15)-PSSP/PISP(5),S agalactiae(2),CNS(1),S bovis(1),Spyogenes(2),Gram Positive Cocus(3),E coli(1)	Viral Meningitis(119)	Meningitis-CSF total cell count >5/ul;Bacterial meningitis-Any of:Culture(CSF),Gram staining(CSF);Viral meningitis-Pleocytosis,Negative bacterial culture(CSF),Negative gram stain(CSF)	CSF, Blood	Cell Count(CSF),Monocytes(CSF),PMN(CSF),Protein(CSF),Chloride(CSF),Glucose(CSF),CSF/Blood glucose ratio,CRP(Blood),Neutrophil(CSF),WBC(CSF)	Innate immunity,Inflammation	Not specified	Differences were observed. CSF bacterial cell count mean 1387/uL (95% CI: 95-6656) CSF viral cell count mean 59/uL (95% CI: 6-1699) CSF bacterial mononucleur count mean 123/uL (95% CI: 0-1427) CSF viral mononuclear mean 51/uL (95% CI:0-1925) CSF bacterial polynuclear count mean 1330/uL (95% CI: 2-5781) CSF viral polynuclear mean 6/uL (95% CI:0-1504) CSF bacterial protein mean 281mg/dL (95% CI:53-…	Not applicable	40.0%(Monocytes 320c/ul),93.3%(PMN 49c/ul),86.7%(Protein 100mg/dl),90.9%(Chloride 119mEq/L),80.0%(Glucose CSF 40mg/dl),66.7%(WBC 10.5x10E3c/ul),90.9%(Neutrophils 83%),73.3%(CRP 4.3mg/dL)	92.4%(Monocytes),84.9%(PMN),76.9%(Protein),80.6%(Chloride),92.3%(Glucose CSF),76.3%(WBC),71.6%(Neutrophils),78.0%(CRP)	Not specified	Not specified	CSF/blood glucose ratio may predict presence of bacterial menengitis more precisely than other CSF markers. Can be used in combinations with other signs and symptoms	~Small number of bacterial meningitis cases ~bacterial and viral cases not compared in terms of interval between antimicrobial therapy and length of stay	50	24361137	http://www.ncbi.nlm.nih.gov/pubmed/24361137	Tamune, H., Takeya, H., Suzuki, W., Tagashira, Y., Kuki, T., Honda, H. and Nakamura, M.	Cerebrospinal fluid/blood glucose ratio as an indicator for bacterial meningitis	Am J Emerg Med	Am J Emerg Med. 2014 Mar;32(3):263-6. doi: 10.1016/j.ajem.2013.11.030. Epub 2013 Nov 26.	Japan
te Witt R	2012	Cohort	2005-2009	69	The Netherlands	Febrile travelers with confirmed diagnosis of dengue virus infection or Enteric fever	Not specified	Not specified	Not specified	Not specified,Not specified	Bacterial infection(36)-Typhoid fever,Rickettsioses	Viral infection(33)-Dengue fever	Etiology identified and reported, but Microbiologic tests not specified	Blood	WBC(Blood),Segmented Neutrophil(Blood),Lymphocytes(Blood),Banded Neutrophil(Blood),CRP(Blood),PCT(Blood),Neopterin(Blood)	Immune,Inflammation	ELISA(Neopterin);Not specified(CRP,PCT)	Differences were observed. WBC <4.0 x10E9/l indicates viral (vs. bacterial), p=0.005 Lymphocytes >50 indicates viral (vs. bacterial), p=0.014 CRP >=11 mg/l indicates bacterial (vs. viral), p<0.0001 PCT >=14 ng/ml indicates bacterial (vs. viral), p=0.002	WBC,Segmented neutorphils,Banded neutrophils,Neopterin are not a predictor of bacterial infection. CRP,PCT,Neopterin is not a predictor of viral infection.	79%(CRP >=11mg/L),41%(PCT >=0.14ng/ml)	79%(CRP),87%(PCT)	82%(CRP),76%(PCT)	76%(CRP),59%(PCT)	Compared with C-reactive protein (CRP) and WBC (differential) counts, procalcitonin and neopterin had a disappointing diagnostic accuracy. Refraining from antibiotics in case of combined presence of lymphocytosis and/or CRP ≤10 mg/l would result in an 85% reduction in unwanted antibiotic treatment in patients with viral disease but in adequate antibiotic coverage of all patients with bacterial di…	~Small sample size ~Selection bias	30.7692	22357400	http://www.ncbi.nlm.nih.gov/pubmed/22357400	te Witt, R., Hassing, R. J., Petit, P. P., van Belkum, A. and van Genderen, P. J.	Procalcitonin and neopterin levels do not accurately distinguish bacterial from viral infections in ill-returned travellers with fever	Trans R Soc Trop Med Hyg	Trans R Soc Trop Med Hyg. 2012 Apr;106(4):264-6. doi: 10.1016/j.trstmh.2012.01.001. Epub 2012 Feb 21.	The Netherlands
ten Oever J	2012	Prospective cohort	2006-2007(7 months)	56	The Netherlands	Adult (>=16 yrs) patients visiting the Emergency Department at a single hospital with suspected infection with clinical signs of sepsis, lower respiratory tract infections, or microbiologically confirmed infection	60,50-70(bact);54,32-63(vir)	Adult	69(bact);47(vir)	>38.3 or <36,Not specified	Bacterial infection(39)-S. pneumoniae,C. burnetii,H. influenzae,M. pneumoniae,P. aeruginosa,S. aureus,L. pneumonphila,C. freundii,C. propinquum,E. coli,Co-bacterial infections	Viral infection(17)-Influenza A/B,RSV,Metapneumovirus,Parainfluenza virus,Co-viral infections	All patients:Cultures(Sputum,Blood x2),PCR(Nasopharyngeal swab),Antigen tests,Serology	Blood	CRP(Blood),LBP(Blood),IL-6(Blood),PCT(Blood),sTREM-1(Blood),IL-18(Blood)	Inflammation,Immune	Kryptor(PCT),Spectrophotometry(CRP),Immunoassay(IL-6,LBP,IL-18),ELISA(sTREM-1)	Differences were observed. CRP bacterial median 132 mg/l CRP viral median 26 mg/l, p=0.0002 PCT bacterial median 0.43 ug/l PCT viral median 0.13 ul/l, p=0.03 IL-6 bacterial median 165 pg/ml IL-6 viral median 26 ug/l, p=0.003 LBP bacterial median 30 ug/ml LBP viral median 16 ug/ml, p=0.01 sTREM-1 297 pg/ml sTREM-1 viral median 206, p=0.047	IL-18 bacterial median 73 pg/ml IL-18 viral median 36 pg/ml, p=0.22	Not specified	Not specified	Not specified	Not specified	In conclusion, while different markers of inflammation show statistically significant higher levels in the group of patients with a bacterial infection compared to the patients with a viral LRTI, the combination of CRP with LBP, PCT, IL-6, IL-18, or sTREM-1 does not improve the prediction of microbiological aetiology in patients with LRTI, when compared with CRP as a single marker.	~Sample size small, especially in viral infection group ~Single-center convenience sample ~Patients with Q-fever were indistinguishable from other bacterial infections on clinical basis ~Could not result out bacterial+viral co-infections ~Antibiotic treatment was initiated in most patients ~Most patients fulfilled the sepsis criteria, but not all. ~Noninfection control group or inflammatory disea…	61.5385	22898387	http://www.ncbi.nlm.nih.gov/pubmed/22898387	ten Oever, J., Tromp, M., Bleeker-Rovers, C. P., Joosten, L. A., Netea, M. G., Pickkers, P. and van de Veerdonk, F. L.	Combination of biomarkers for the discrimination between bacterial and viral lower respiratory tract infections	J Infect	J Infect. 2012 Dec;65(6):490-5. doi: 10.1016/j.jinf.2012.08.004. Epub 2012 Aug 13.	The Netherlands
Viallon A	2011	Prospective cohort	1997-2009	253	France	Adult patients admitted to the Emergency Department with suspected meningitis via CSF	55,20(bact);35,18(vir)	Adult	48(bact);53(vir)	38.9(bact);39.1(vir),Not specified	Bacterial meningitis(35)-S. pneumoniae,L. monocytogenes,N. memingitids,Streptococcus sp.,H. influenzae,S. aureus,Others	Viral meningitis(218)-Enterovirus,Herpes virus,Varicella zoster virus,Paramyxovirus	Meningitis-WBC >5/mm3(CSF);Bacterial meningitis-Culture(CSF);Viral meningitis/meningoecephalitis-No detectable bacteria,Any of:Serology,PCR,No viral etiology but resolution without antibiotics	CSF,blood	Glucose(Blood),Lactate(Blood),PCT(Blood),CRP(Blood),WBC(CSF),Neutrophil(CSF),Glucose(CSF),Lactate(CSF),Protein(CSF)	Immune,Glycolysis,Inflammation	Kryptor(PCT),Tubidimetry(CRP),Blood analysis	Differences were observed. Glucose-blood bacterial mean 8.4 nmol/L (SD2.7) Glucose-blood viral mean 6.1 nmol/L (SD1.8), p=0.03 Lactate-blood bacterial mean 3 nmol/L (SD 1.8) Lactate-blood viral mean 1.8 nmol/L (SD 1.7), p=0.0001 PCT-blood bacterial mean 17 ng/ml (SD 45) PCT-blood viral mean 0.009 ng/ml (SD 0.03), p=0.0001 CRP-blood bacterial mean 159 mg/L (SD 148) CRP-blood viral mean 42 mg/L (SD…	Not applicable	97%(PCT 0.28ng/ml),86%(CRP 37mg/L),97%(Glucose-CSF 2.2mmol/L),94%(Lactate-CSF 3.8mmol/L),89%(Protein-CSF 1.88g/L),80%(Neutrophil-CSF 118c/mm3)	100%(PCT),84%(CRP),49%(Glucose-cSF),97%(Lactate-CSF),93%(Protein-CSF),85%(Neutrophil-CSF)	97%(PCT),46%(CRP),92%(Glucose-CSF),82%(Lactate-CSF),67%(Protein-CSF),47%(Neutrophil-CSF)	97%(PCT),66%(CRP),71%(Glucose-CSF),99%(Lactate-CSF),98%(Protein-CSF),96%(Neutrophil-CSF)	This study confirms the value of determining serum PCT and CSF lactate concentrations for the differential diagnosis of bacterial and viral meningitis, in the absence of microbiologic pointers at the time of the patient’s emergency admission to hospital.	~Causative virus determined in only 39% of viral meningitis patients ~Not a heterogeneous population ~Adults only ~Antibiotic treatment not accounted for	53.8462	21645387	http://www.ncbi.nlm.nih.gov/pubmed/21645387	Viallon, A., Desseigne, N., Marjollet, O., Birynczyk, A., Belin, M., Guyomarch, S., Borg, J., Pozetto, B., Bertrand, J. C. and Zeni, F.	Meningitis in adult patients with a negative direct cerebrospinal fluid examination: value of cytochemical markers for differential diagnosis	Crit Care	Crit Care. 2011;15(3):R136. doi: 10.1186/cc10254. Epub 2011 Jun 6.	France
Weh J	2013	Cohort	2009-2011	108	Germany	Patients presenting with diarrhea, nausea, vomiting or gastroenteritis at a single University Hospital (Emergency Department or referral by GP)	66.7(bact);62.8(vir)	Not specified	50.8	36.89-37.16,Not specified	Bacterial gastroenteritis(n=27)-Salmonella spp.,Shigella spp.,Campylobacter spp.,C. difficile,E. Coli	Viral gastroenteritis(n=30)-Norovirus;Nonspecific(n=51)	Viral-All: PCR,Bacterial-All:Culture(Stool),Subtyping(E. coli);Campylobacter-Antigen test;C. difficile-toxin test;	Blood	WBC(Blood),CRP(Blood),IL-6(Blood),TNF alpha(Blood),IFN alpha(Blood),IFN gamma(Blood),Lactoferrin(Stool),Calprotectin(Stool)	inflammation	Multiplex immunoassay(IL-6,TNF-alpha,IFN-alpha,IFN-gamma),ELISA(Lactoferrin,Calprotectin),Not specified(CRP)	Differences were observed CRP bacterial median 120.9 mg/L (R 26.5-247.7) CRP C. diff median 156.5 mg/L (R 2.9-316) CRP viral median 24.8 mg/L (R 2.4-242), p<0.0001 (B vs. V) CRP Non specific median 25.8 mg/L (R 0.8-266) Lactoferrin bacterial median 86.80 ug/L (R .92-588.8) Lactoferrin C. diff median 298 ug/L (R 73.0–876.40) Lactoferrin viral median 39.95 ug/L (R 0.63–710), p=0.0040 (B vs. V) Lact…	WBC,TNF alpha,IFN alpha were not able to differentiate between bacterial vs. viral.	85%(CRP40mg/l),87%(calprotectin200mg/kg),83%(calprotectin274mg/kg),67%(IFN gamma 1.08pg/ml),40%(IFN gamma 3.42pg/ml),64%(Lactoferrin 97 ug/g)	73%(CRP40mg/l),65%(calprotectin200mg/kg),70%(calprotectin274mg/kg),63%(IFN gamma 1.08pg/ml),85%(IFN gamma 3.42pg/ml),81%(Lactoferrin 97 ug/g)	Not specified	Not specified	To differentiate between bacterial and viral gastroenteritis, CRP, and fecal proteins lactoferrin and calprotectin may be useful	~Small patient sample size ~Delay of separation of serum samples which may effect levels of IL-6,TNF-a,IFNa	61.5385	23773676	http://www.ncbi.nlm.nih.gov/pubmed/23773676	Weh, J., Antoni, C., Weiss, C., Findeisen, P., Ebert, M. and Bocker, U.	Discriminatory potential of C-reactive protein, cytokines, and fecal markers in infectious gastroenteritis in adults	Diagn Microbiol Infect Dis	Diagn Microbiol Infect Dis. 2013 Sep;77(1):79-84. doi: 10.1016/j.diagmicrobio.2013.05.005. Epub 2013 Jun 14.	Germany
Wu MH	2013	Meta-analysis of cohort studies	1966-2009	381(6 studies)	Taiwan,Multiple	Influenza patients with possible secondary bacterial infection	Not specified	Adult	Not specified	Not specified,Not specified	Secondary bacterial infection	Influenza patients(381)	Microbiological test,Clinical signs	Blood	PCT(Blood)	Inflammation	Not specified	Differences were observed. PCT values were not reported.	Not applicable	84%(PCT CI: 75%-90%)	64%(CI:58%-69%)	Not specified	Not specified	Procalcitonin tests have a high sensitivity, particularly for ICU patients, but a low specificity for identifying secondary bacterial infections among patients with influenza. Because of its suboptimal positive likelihood ratio and good negative likelihood ratio, it can be used as a suitable rule-out test but cannot be used as a standalone rule-in test.	~Criteria for defining a secondary bacterial infection among patients with influenza pneumonia is typically underdiagnosed ~No diagnostic gold standard to evaluate PCT against ~Unpublished data and ongoing studies not included ~Publication bias	65.3846	22672284	http://www.ncbi.nlm.nih.gov/pubmed/22672284	Wu, M. H., Lin, C. C., Huang, S. L., Shih, H. M., Wang, C. C., Lee, C. C. and Wu, J. Y.	Can procalcitonin tests aid in identifying bacterial infections associated with influenza pneumonia? A systematic review and meta-analysis	Influenza Other Respir Viruses	Influenza Other Respir Viruses. 2013 May;7(3):349-55. doi: 10.1111/j.1750-2659.2012.00386.x. Epub 2012 Jun 6.	Taiwan
Zaas AKAO	2013	Transcriptional profiling	2008	41(Discovery);102(Validation)	Australia,UK,USA	Healthy volunteers challenged with virus;Emergency Department patients with diagnosed infection	15-57(range of means)	Adult	0%-100%	Not specified,Not specified	Culture-proven bacterial infection(39)-S. aureus,E. coli	Viral PCR-proven respiratory virus infection(28)-influenza A/HqNq,rhinovirus;Healthy volunteers(35)	PCR,Positive viral culture,qPCR(nasal washings),Bacterial culture(blood,sputum,urine)	Blood	Host mRNA expression profile - 48 specific host genes not specified	Not specified	RT-PCR classifier	"Real World" testing showed 89% of viral respiratory illness patients had positive results; 10.3% of bacterial infection patients tested as viral infection; and 3% of health controls tested as viral infection.	Not applicable	90%,100%(Discovery);89%(Validation without controls)	76%,100%(Discovery);94%(Validation without controls)	Not specified	Not specified	“Proof of concept” that host expression of a relatively small set of genes, as measured by RT-PCR from blood RNA, can be used to classify viral respiratory illness in unselected individuals presenting at an emergency department for evaluation of fever.	~Asymptomatic and non-infected patients were combined ~Certain assumptions in the statistical model	84.6154	24048524	http://www.ncbi.nlm.nih.gov/pubmed/24048524	Zaas, A. K., Burke, T., Chen, M., McClain, M., Nicholson, B., Veldman, T., Tsalik, E. L., Fowler, V., Rivers, E. P., Otero, R., Kingsmore, S. F., Voora, D., Lucas, J., Hero, A. O., Carin, L., Woods, C. W. and Ginsburg, G. S.	A host-based RT-PCR gene expression signature to identify acute respiratory viral infection	Sci Transl Med	Sci Transl Med. 2013 Sep 18;5(203):203ra126. doi: 10.1126/scitranslmed.3006280.	USA

## Sheet: Data Dictionary
Data Field	Definition/Entry Guidelines
First Author	Last name of the first author on publication
Pub Year	Year of publication, YYYY
Study Design	The study design, with typical responses being: RCT (randomized control trial), Clinical trial, Prospective cohort, Retrospective cohort, Case-control, Nested case-control, Case series, Other
Study Period	Range of years or months that the study took place, e.g., MMM YYYY - MMM - YYYY
Sample Size	Total size of patient population assessed in study (includes test and control groups)
Population-Country	Country(ies) that the patients are from
Population-Patient Type	General medical characteristic(s) that define the patients, e.g., patients visiting ER with febrile illness or HIV patients with respiratory symptoms, or health subjects, etc.
Age, yrs	Mean (or median) age (in years) and range (or interquartile range) in comma delimited format for study population.
Age type	If study population is limited to Adult (≥18 years), Pediatric (<18 years), or Both types of patients.
% Male	Proportion of study population that are male gender
Infection-Bacterial Group	Bacterial Infection(s) being tested for biomarker performance; Also, specify number of patients in parentheses.
Infection-Comparator Group	Infection(s) being compared against the bacterial infection group. If no comparator group, enter 'No Comparator'. If comparator group is not an infection group, e.g., healthy subjects or non-infection, then specify as such; ; Also, specify number of patients in parentheses.
Clinical diagnosis method	Refers to if infections have been confirmed outside of biomarker testing through clinical standards, e.g., culture-positive.
Specimen	Body fluid or tissue being tested for biomarker performance, e.g., cerebrospinal fluid (CSF), nasal swab, blood/serum; Format is comma delimited.
Biomarker(s)	Name(s) of biomarkers. If using an abbreviation, then define the abbreviations in a
Biomarker-category	General type of response being detected by biomarker, e.g., Inflammation, Immune response,
Assay	The method or name of assay used for biomarker testing/detection, e.g., PCR, Western blot, ELISA, chemiluminescence, agglutination. State platform name, unless generic assay. If not reported, then enter 'Not specified'. Format is comma delimited.
Time to result	Time in minutes, if specified. If not reported, then enter 'Not reported'.
Results	Main quantitative results indicating each biomarker's performance in test and comparator groups, with statistical significance, if provided.
Sensitivity	If reported, used published values. If not reported, see if possible to calculate. Indicate if calculated. If data are not reported or not available for calculation - enter, "N/A"
Specificity	If reported, used published values. If not reported, see if possible to calculate. Indicate if calculated. If data are not reported or not available for calculation - enter, "N/A"
PPV	If reported, used published values. If not reported, see if possible to calculate. Indicate if calculated. If data are not reported or not available for calculation - enter, "N/A"
NPV	If reported, used published values. If not reported, see if possible to calculate. Indicate if calculated. If data are not reported or not available for calculation - enter, "N/A"
Author's conclusions	Description of author's interpretation of biomarker testing results.
Study Limitations	List of limitations in study design/analysis that can affect interpretation of results, e.g., underpowered, not generalizable, confounding/bias, etc.
Quality Score	See Quality Assessment file.
PMID	PubMed ID - the Unique identifier within PubMed database.
URL	Webpage for abstract in PubMed database.

## Sheet: Biomarker Abbreviations
Biomarker Abbreviation	Biomarker full name
Ang-1	Angiopoietin 1
Ang-2	Angiopoietin 2
Angplt-3	Angiopoietin-like protein 3
Angplt-4	Angiopoietin-like protein 4
ApoE	Apolipoprotein E
C5a	Complement component 5a
CC16	Club (Clara) cell protein 16
CD14	Cluster of differentiation protein 14 / Monocyte differentiation antigen 14
CD32	Cluster of differentiation protein 32 / Low affinity immunoglobulin gamma Fc region receptor receptor II (FCGR2B)
CD35	Cluster of differentiation protein 35 / Complement receptor 1 CR1
CD46	Cluster of differentiation protein 46 / Membrane cofactor protein
CD55	Cluster of differentiation protein 55 / Complement decay-accelerating factor
CD59	Cluster of differentiation protein 59 glycoprotein / MAC-inhibitory protein (MAC-IP)
CD64	Cluster of differentiation protein 64 / High affinity immunoglobulin gamma Fc receptor I (FCGR1A)
CD88	Cluster of differentiation protein 88 / C5a anaphylatoxin chemotactic receptor 1
CHI3L1	Chitinase-3-like protein 1
CRP	C-reactive protein
CXR	Chest X-ray
EDA-FN	EDA-containing cellular fibronectin
ESR	Erythrocyte sedimentation rate
FGF basic	Fibroblast growth factor basic
Gamma GT	Gamma-glutamyl transpeptidase
Gal-9	Galectin-9
GFAP	Glial fibrillary acidic protein
G-CSF	Granulocyte colony-stimulating factor
GM-CSF	Granulocyte macrophage colony-stimulating factor
Hb	Hemoglobin
HBP	Heparin-binding protein
HLA-DR	Human leukocyte antigen DR protein complex
hsCRP	high-sensitivity C-reactive protein
IFI27	Interferon-induced protein 27
IFI44	Interferon-induced protein 44
IFIT2	Interferon-induced protein with tetratricopeptide repeats 2
IFIT3	Interferon-induced protein with tetratricopeptide repeats 3
IFN	Interferon
IL-1	Interleukin 1
IL-10	Interleukin 10
IL-12	Interleukin 12
IL-13	Interleukin 13
IL-15	Interleukin 15
IL-17	Interleukin 17
IL-18	Interleukin 18
IL-1ra	Interleukin 1 ra
IL-2	Interleukin 2
IL-4	Interluekin 4
IL-5	Interleukin 5
IL-6	Interleukin 6
IL-7	Interleukin 7
IL-8	Interleukin 8
IL-9	Interleukin 9
IL18BP	Interleukin 18-binding protein
IP-10	IFN-gamma-Inducible Protein 10 / CXC motif chemokine 10 (CXCL10)
LBP	Lipopolysaccharide-binding protein
LCN-2	Lipocalin 2
MCHC	Mean corpuscular hemoglobin concentration
MCP-1	Monocyte chemoattractant protein-1
MHC1	Major histocompatibility complex Type 1
MIP-1	Macrophage inflammatory protein 1
MxA	Myxovirus resistance protein 1
OAS2	2'-5'-oligoadenylate synthetase 2
OASL	2'-5'-oligoadenylate synthetase-like
PARP9	Poly ADP ribose polymerase member 9
PBC	Peripheral blood cells
PCT	Procalcitonin
PDGF-BB	Platelet-derived growth factor homodimer BB
PF4	Platelet Factor 4
PGH2	Prostaglandin-H2
PLT	Platelets
PMN	Polymorphonuclear leukocytes
RANTES	Regulated on activation, normal T cell expressed and secreted / Chemokine ligand 5 (CCL5)
RBC	Red blood cells
ROS	Reactive oxygen species
RSAD2	Radical S-adenosyl methionine domain-containing 2
sAPP a/b	Soluble amyloid precursor protein alpha/beta
sCD14	Soluble cluster of differentiation protein 14
sEng	Soluble endoglin
SGOT	Serum glutamic-oxaloacetic transaminase
SGPT	Serum glutamic-pyruvic transaminase
sICAM-1	Soluble intercellular adhesion molecule 1
SP-D	Surfactant protein D
sPLA2	Secretory phospholipase A2
sTie-1	Angiopoietin 1 receptor
sTie-2	Angiopoietin 2 receptor
sTREM-1	Soluble triggering receptor expressed on myeloid cells 1
suPAR	Soluble urokinase-type plasminogen activator receptor
TLR2	Toll-like receptor 2
TLR4	Toll-like receptor 4
TNF	Tumor necrosis factor
TRAIL	TNF-related apoptosis-inducing ligand
VEGF	Vascular endothelial growth factor
VEGFR-2	Vascular endothelial growth factor receptor 2 / soluble Kinase insert domain receptor (sKDR)
VEGFR-1	Vascular endothelial growth factor receptor 1 / soluble Fms-like tyrosine kinase 1 (sFlt1)
WBC	While Blood Cell

## Sheet: Quality & Validity
	Source		QUADAS	QUADAS	QUADAS	QUADAS & van der Meer (2005)	Other	Other	van der Meer (2005)	van der Meer (2005)	Other	QUADAS	van der Meer (2005)	van der Meer (2005)	QUADAS	QUADAS & van der Meer (2005)	QUADAS	QUADAS	van der Meer (2005)	QUADAS	QUADAS	QUADAS	QUADAS & van der Meer (2005)	QUADAS & van der Meer (2005)	QUADAS	QUADAS	QUADAS	Other
	Description		Was the spectrum of patients representative of the patients who will receive the test in practice? Not a convenience sample at a single center?	Was the spectrum of patients representative of the patients who will receive the test in practice? All severities?	Was the spectrum of patients representative of the patients who will receive the test in practice? Adults & Pediatric?	Was the spectrum of patients representative of the patients who will receive the test in practice? Prospective vs. case-control?	Was the spectrum of patients representative of the patients who will receive the test in practice? Multiple bacterial pathogens/strains.	Was the spectrum of patients representative of the patients who will receive the test in practice? E.g., Not just gastroenteritis, or meningitis, or pneumonia?	Are data on patient age and gender provided?	Enough information to identify setting (community through tertiary care)?		Were selection (inclusion/exclusion) criteria clearly described?	Consecutive recruitment, non-consecutive/randomized, or not mentioned?	Duration of illness mentioned?	Is the reference standard likely to correctly classify the target condition?	Is the time period between reference standard and index test short enough to be reasonably sure that the target condition did not change between the two tests?	Did the whole sample or a random selection of the sample?	Did patients receive the same reference standard regardless of the index test result?	Measurement of reference standard before any interventions were started, without knowledge of test results?	Was the reference standard independent of the index test (i.e. the index test did not form part of the reference standard)?	Was the execution of the index test described in sufficient detail to permit replication of the test?	Was the execution of the reference standard described in sufficient detail to permit its replication?	Were the index test results interpreted without knowledge of the results of the reference standard?	Were the reference standard results interpreted without knowledge of the results of the index test?	Were the same clinical data available when test results were interpreted as would be available when the test is used in practice?	Were uninterpretable/ intermediate test results reported? (No = Not described)	Were withdrawals from the study explained?	Do the author report sensitivity, specificity, PPV, and/or NPV?	Each "Yes" in the row counts as "1" point.	There are 26 criteria. This value is the Total / 26 presented as a percent
PMID	First Author	Pub Year	1a. Spectrum of patients: Multi-center	1b. Spectrum of patients: Multi-severity	1c. Spectrum of patients: Adult & Pediatric	1d. Spectrum of patients: Prospective*	1d. Spectrum of patients: Multiple Bacterial infection types	1e. Spectrum of patients: Multiple body system infections	2. Demographic info	3. Setting described	4. Sample size >=100	5. Selection criteria defined	6. Selection bias avoidance*	7. Duration of illness mentioned (e.g., fever, LOS, days)	8. Reference correctly classifies	9. Testing within time-frame*	10. Reference whole sample vs. some	11. All had same reference (per study group)	12. Treatment paradox avoidance	13. Reference test independence	14. Index test methodology	15. Reference test methodology (e.g., assays, citation)	16. Index test interpret without reference test results*	17. Reference test interpret without index test results*	18. Real-world interpretation	19. Uninterpretable/intermediate results	20. Withdrawals explained	21. Reported Diagnostic accuracy results	Total	Score(%)
24961026	Abdelmoez AT	2014	No	No	No	Yes	Yes	No	Yes	Yes	No	Yes	No	No	No	Yes	Yes	No	Yes	No	Yes	Yes	No	No	Yes	No	No	Yes	12	46.1538
23457535	Bjerk SM	2013	Yes	No	No	Yes	Yes	No	Yes	Yes	Yes	Yes	Yes	No	Yes	Yes	Yes	Yes	No	Yes	Yes	No	Yes	Yes	Yes	No	No	No	17	65.3846
24744131	Bracken CD	2014	No	No	No	No	Yes	No	Yes	Yes	Yes	No	No	No	No	Yes	Yes	Yes	No	Yes	No	No	No	No	Yes	No	No	No	9	34.6154
22644264	Brodská H	2013	No	No	No	Yes	Yes	Yes	Yes	Yes	Yes	No	No	No	Yes	Yes	Yes	Yes	No	Yes	Yes	Yes	No	No	Yes	No	No	Yes	15	57.6923
N/A	Burdette AJ	2014	No	No	No	No	Yes	No	Yes	No	No	No	No	No	No	No	Yes	No	No	No	Yes	No	No	Yes	Yes	No	No	No	6	23.0769
21720792	Chalupa P	2011	Yes	No	No	No	Yes	Yes	Yes	Yes	No	Yes	No	Yes	No	No	No	No	Yes	No	Yes	Yes	No	No	Yes	No	No	No	11	42.3077
22983415	Chaudhary N	2012	No	Yes	Yes	Yes	Yes	Yes	Yes	Yes	No	Yes	No	Yes	Yes	Yes	Yes	Yes	Yes	Yes	Yes	No	No	No	Yes	No	No	Yes	18	69.2308
22713513	Chen Z	2012	No	No	Yes	Yes	Yes	No	Yes	Yes	No	No	No	No	Yes	Yes	Yes	Yes	No	No	Yes	Yes	No	No	Yes	No	No	Yes	13	50
20206205	Cid J	2010	Yes	Yes	Yes	Yes	No	No	No	No	No	Yes	Yes	No	No	No	Yes	No	No	Yes	Yes	No	No	No	Yes	No	No	Yes	11	42.3077
24444080	Conroy AL	2014	No	Yes	Yes	Yes	No	No	Yes	Yes	Yes	Yes	Yes	Yes	Yes	Yes	Yes	Yes	No	Yes	Yes	Yes	No	No	Yes	No	No	Yes	18	69.2308
20406860	Craig JC	2010	No	Yes	No	Yes	Yes	Yes	Yes	Yes	No	Yes	Yes	Yes	Yes	Yes	Yes	Yes	Yes	No	Yes	Yes	Yes	Yes	Yes	Yes	No	No	20	76.9231
21369807	Cuquemelle E	2011	Yes	No	No	Yes	Yes	No	Yes	Yes	Yes	Yes	No	Yes	Yes	Yes	Yes	No	Yes	Yes	No	Yes	No	No	Yes	No	No	Yes	16	61.5385
24571753	D'Acremont V	2014	Yes	Yes	No	Yes	Yes	Yes	Yes	Yes	Yes	Yes	Yes	Yes	Yes	Yes	Yes	Yes	Yes	No	Yes	Yes	Yes	Yes	Yes	Yes	Yes	No	23	88.4615
24571753	Diez-Padrisa N	2010	No	No	No	Yes	Yes	No	Yes	Yes	Yes	Yes	Yes	Yes	Yes	Yes	Yes	Yes	Yes	Yes	Yes	Yes	No	No	Yes	No	No	Yes	18	69.2308
21523403	Elsing C	2011	Yes	Yes	No	Yes	Yes	No	Yes	Yes	Yes	No	No	No	No	Yes	Yes	Yes	Yes	Yes	Yes	No	No	Yes	Yes	No	No	Yes	16	61.5385
22159030	Engel MF	2012	Yes	Yes	No	Yes	Yes	No	No	Yes	No	Yes	Yes	Yes	Yes	No	Yes	No	Yes	Yes	No	No	No	No	Yes	Yes	No	No	14	53.8462
23010902	España PP,	2012	No	No	No	Yes	Yes	No	Yes	Yes	Yes	Yes	No	No	Yes	Yes	No	Yes	No	Yes	Yes	Yes	No	No	Yes	Yes	No	Yes	15	57.6923
22399852	Falsey AR	2012	No	No	No	Yes	Yes	No	Yes	Yes	No	Yes	No	Yes	Yes	Yes	Yes	No	Yes	Yes	Yes	Yes	No	No	Yes	Yes	No	Yes	16	61.5385
21073288	Galetto-Lacour A	2010	Yes	Yes	No	Yes	Yes	Yes	No	Yes	No	No	No	Yes	No	No	No	No	No	No	No	No	No	No	Yes	No	No	Yes	9	34.6154
22538802	Gibot S	2012	No	Yes	No	Yes	Yes	Yes	Yes	Yes	No	Yes	Yes	No	No	Yes	Yes	No	No	Yes	Yes	No	No	No	Yes	No	No	Yes	14	53.8462
24885531	Guiddir T	2014	Yes	Yes	Yes	Yes	Yes	No	No	Yes	Yes	No	No	No	Yes	Yes	Yes	Yes	No	Yes	No	Yes	No	No	Yes	No	No	Yes	15	57.6923
23481156	Haran JP	2013	No	Yes	No	Yes	Yes	No	Yes	Yes	No	Yes	Yes	Yes	No	Yes	Yes	No	Yes	Yes	Yes	No	No	No	Yes	No	No	Yes	15	57.6923
22944552	Haran JP	2013	No	Yes	No	Yes	Yes	Yes	Yes	Yes	Yes	Yes	Yes	Yes	No	Yes	Yes	No	No	Yes	Yes	No	Yes	Yes	Yes	No	No	Yes	18	69.2308
23858444	Hu X	2013	No	Yes	No	Yes	Yes	Yes	No	Yes	Yes	Yes	No	No	No	No	Yes	No	No	No	Yes	No	No	No	Yes	Yes	Yes	No	12	46.1538
21194480	Huy NT	2010	Yes	No	Yes	No	Yes	No	No	No	No	Yes	Yes	No	No	Yes	Yes	No	Yes	Yes	Yes	No	No	No	Yes	Yes	Yes	Yes	14	53.8462
23209715	Huy NT	2012	No	No	No	No	Yes	No	Yes	Yes	Yes	Yes	Yes	Yes	Yes	No	Yes	No	No	Yes	Yes	Yes	No	No	Yes	No	No	Yes	14	53.8462
21465970	Ibrahim KA	2011	No	No	No	Yes	Yes	No	Yes	Yes	No	No	No	Yes	Yes	Yes	Yes	Yes		No	Yes	Yes	No	No	Yes	No	No	Yes	13	50
20386697	Jesse S	2010	Yes	No	No	No	Yes	No	Yes	No	No	Yes	No	No	Yes	Yes	Yes	No	No	Yes	Yes	Yes	No	No	Yes	No	No	No	11	42.3077
24695077	Katoh S	2014	No	No	No	No	No	No	Yes	No	No	Yes	No	No	No	Yes	Yes	No	No	Yes	Yes	No	No	No	Yes	No	No	Yes	8	30.7692
22628233	Kawamura M	2012	No	No	No	Yes	Yes	Yes	Yes	Yes	No	No	No	No	No	No	Yes	No	No	Yes	Yes	No	No	No	Yes	No	No	Yes	10	38.4615
21788241	Koo CY	2011	Yes	No	Yes	Yes	Yes	No	No	No	No	Yes	No	No	No	No	Yes	No	No	No	No	No	No	No	Yes	No	No	Yes	8	30.7692
23618075	Kossiva L	2013	No	No	No	Yes	Yes	Yes	Yes	Yes	No	Yes	No	Yes	Yes	Yes	Yes	Yes	Yes	No	Yes	Yes	No	No	Yes	No	No	No	15	57.6923
22343672	Koya J	2012	No	Yes	No	Yes	Yes	Yes	No	Yes	Yes	Yes	Yes	Yes	Yes	Yes	Yes	No	Yes	Yes	Yes	Yes	No	No	Yes	No	No	Yes	18	69.2308
24365727	Laham JL	2014	No	No	No	Yes	Yes	No	Yes	Yes	No	Yes	No	No	No	No	No	No	Yes	Yes	Yes	Yes	No	No	Yes	No	No	Yes	11	42.3077
21200320	Linder A	2011	No	No	No	Yes	Yes	No	Yes	Yes	No	Yes	No	Yes	No	Yes	No	No	No	Yes	Yes	Yes	Yes	Yes	Yes	Yes	Yes	Yes	16	61.5385
20708879	Mansour KM	2011	No	No	No	Yes	Yes	Yes	Yes	Yes	No	Yes	No	Yes	No	Yes	No	Yes	Yes	Yes	Yes	Yes	No	No	Yes	Yes	Yes	Yes	17	65.3846
22237765	Mokuda S	2012	No	Yes	No	Yes	Yes	Yes	Yes	Yes	No	Yes	No	No	Yes	Yes	Yes	Yes	Yes	Yes	Yes	Yes	No	No	Yes	No	No	Yes	17	65.3846
23376460	Nuutila J	2013	No	No	No	Yes	Yes	Yes	No	Yes	No	Yes	No	Yes	No	No	Yes	No	No	Yes	Yes	Yes	No	No	Yes	No	No	Yes	12	46.1538
23154042	Nuutila J	2013	No		No	Yes	Yes	Yes	Yes	Yes	Yes	Yes	No	Yes	No	Yes	Yes	No	No	Yes	Yes	Yes	No	No	Yes	Yes	No	Yes	16	61.5385
19889172	Oguz SS	2011	No	No	No	Yes	Yes	Yes	Yes	Yes	No	Yes	No	No	Yes	No	Yes	No	No	Yes	Yes	Yes	No	No	Yes	No	No	No	12	46.1538
25785720	Oved K	2015	Yes	Yes	Yes	Yes	Yes	Yes	Yes	Yes	Yes	Yes	No	Yes	Yes	Yes	Yes	Yes	No	Yes	Yes	Yes	Yes	Yes	Yes	Yes	Yes	Yes	24	92.3077
24612487	Pfister R	2014	Yes	Yes	No	Yes	Yes	No	Yes	Yes	No	No	No	Yes	Yes	Yes	Yes	No	No	Yes	Yes	No	No	No	Yes	Yes	No	Yes	15	57.6923
20813489	Piacentini E	2011	No	Yes	No	Yes	Yes	Yes	Yes	Yes	No	Yes	No	Yes	Yes	Yes	Yes	Yes	Yes	Yes	No	Yes	No	No	Yes	No	No	No	16	61.5385
21503403	Pinto Junior VL	2011	No	No	Yes	Yes	No	No	Yes	Yes	No	No	Yes	No	Yes	Yes	Yes	No	No	Yes	Yes	No	No	No	Yes	No	No	Yes	12	46.1538
21517122	Prilutsky D	2011	No	No	No	Yes	Yes	Yes	Yes	Yes	No	No	No	No	Yes	No	Yes	Yes		Yes	Yes	No	Yes	Yes	Yes	No	No	Yes	14	53.8462
23884219	Pupek M	2013	No	No	No	Yes	Yes	No	Yes	Yes	No	No	No	No	Yes	Yes	No	Yes	No	No	Yes	Yes	No	No	Yes	No	Yes	Yes	12	46.1538
21888013	Rustici MC	2011	No	No	No	Yes	Yes	Yes	Yes	Yes	Yes	Yes	Yes	Yes	No	Yes	No	No	No	Yes	Yes	No	No	No	Yes	No	No	Yes	14	53.8462
24882949	Siahanidou T	2014	No	No	No	Yes	Yes	Yes	Yes	Yes	No	Yes	No	Yes	No	Yes	Yes	Yes	Yes	No	Yes	No	No	No	Yes	No	No	No	13	50
22820435	Sklavou R	2012	No	Yes	No	Yes	Yes	Yes	Yes	Yes	No	Yes	No	Yes	No	Yes	Yes	No	Yes	Yes	Yes	Yes	No	No	Yes	No	No	No	15	57.6923
25120092	Smith CL	2014	No	Yes	No	Yes	Yes	Yes	Yes	Yes	No	Yes	No	Yes	Yes	Yes	Yes	Yes	No	Yes	Yes	Yes	Yes	Yes	Yes	Yes	No	Yes	20	76.9231
25120092	Suarez NM	2015	No	No	No	Yes	Yes	No	Yes	No	Yes	Yes	No	No	No	Yes	Yes	No	Yes	No	Yes	No	Yes	Yes	Yes	Yes	No	Yes	14	53.8462
20412103	Sýkora J	2010	No	Yes	No	Yes	Yes	No	Yes	Yes	Yes	Yes	Yes	Yes	Yes	Yes	Yes	Yes	Yes	Yes	No	Yes	Yes	Yes	Yes	No	Yes	Yes	21	80.7692
24361137	Tamune H	2014	No	No	No	Yes	Yes	No	Yes	Yes	Yes	Yes	No	No	Yes	Yes	Yes	No	No	Yes	No	No	No	No	Yes	Yes	No	Yes	13	50
22357400	te Witt R	2012	No	No	No	Yes	Yes	No	No	Yes	No	No	No	No	No	Yes	Yes	No	No	No	Yes	No	No	No	Yes	No	No	Yes	8	30.7692
22898387	ten Oever J	2012	No	Yes	No	Yes	Yes	Yes	Yes	Yes	No	Yes	No	Yes	Yes	Yes	Yes	Yes	No	Yes	Yes	Yes	No	No	Yes	No	No	No	16	61.5385
21645387	Viallon A	2011	No	No	No	Yes	Yes	No	Yes	Yes	Yes	Yes	No	No	No	Yes	Yes	Yes	Yes	No	Yes	Yes	No	No	Yes	No	No	Yes	14	53.8462
23773676	Weh J	2013	No	No	No	Yes	Yes	No	Yes	Yes	Yes	Yes	No	Yes	Yes	Yes	Yes	Yes	No	Yes	No	Yes	No	No	Yes	Yes	No	Yes	16	61.5385
22672284	Wu MH	2013	Yes	Yes	No	Yes	Yes	Yes	No	No	No	Yes			Yes	Yes	Yes	Yes	No	Yes	Yes	Yes	Yes	Yes	Yes	No	No	Yes	17	65.3846
24048524	Zaas AKAO	2013	Yes	Yes	No	Yes	Yes	Yes	Yes	Yes	No	Yes	No	Yes	Yes	Yes	Yes	Yes	Yes	Yes	Yes	Yes	Yes	Yes	Yes	Yes	No	Yes	22	84.6154
